# Supplementary material for: Transcriptomic and proteomic analysis of oil body associated protein dynamics in the biofuel feedstock Pennycress (Thlaspi arvense)
Source: Front Plant Sci. 2025 Feb 18;16:1530718. doi: 10.3389/fpls.2025.1530718 (PMC11876164; doi:10.3389/fpls.2025.1530718)
Supplement: Supplementary Table 4 — List of proteins detected in the proteomic analysis of OB-enriched fractions from YELLOW and MATURE Pennycress seeds. [file Table4.xlsx]

## Sheet: Total proteins
Accession	-10lgP	Coverage (%)	Coverage (%) Mature	Coverage (%) Yellow	Area Mature	Area Yellow	#Peptides	#Unique	#Spec Mature	#Spec Yellow	PTM	Avg. Mass
CAH2054012.1	139.67	34	34	23	399470	4674.5	5	3	10	10	Oxidation (M); Deamidation (NQ)	22043
CAH2061125.1	30.42	9	6	9	27085	29433	2	2	1	6	Deamidation (NQ)	30712
CAH2037215.1	65.09	10	10	5	72757	1038.3	2	2	4	1		25573
CAH2033422.1	158.95	3	2	1	175050	4690.9	10	10	10	6	Carbamidomethylation; Deamidation (NQ)	393319
CAH2079612.1	86.88	5	4	4	46365	57.224	3	3	3	4	Deamidation (NQ)	78711
CAH2077681.1	68.1	7	7	2	54239	61231	2	2	4	3	Deamidation (NQ)	45207
CAH2077676.1	373.65	59	59	52	7782200	1627700	28	28	618	242	Carbamidomethylation; Oxidation (M); Deamidation (NQ)	64131
CAH2070485.1	149.37	24	24	24	367520	192280	2	2	31	31	Deamidation (NQ)	15343
CAH2080051.1	269.33	45	40	41	1275800	1626200	14	14	113	143	Oxidation (M); Deamidation (NQ)	22350
CAH2077850.1	306.3	63	60	60	1997700	1844400	18	16	186	199	Carbamidomethylation; Oxidation (M); Deamidation (NQ)	27959
CAH2038995.1	324.61	59	59	39	2817300	539520	19	19	283	130	Carbamidomethylation; Oxidation (M); Deamidation (NQ)	53380
CAH2058576.1	50.9	23	23	15	94900	107110	2	2	10	10	Deamidation (NQ)	20196
CAH2078007.1	273.98	45	45	43	1303300	949990	13	13	138	131	Deamidation (NQ)	19141
CAH2070473.1	361.94	72	70	72	3083800	3359700	23	23	335	363	Carbamidomethylation; Oxidation (M); Deamidation (NQ)	39084
CAH2079921.1	148.7	27	27	25	96404	2963	8	4	11	8	Deamidation (NQ)	22964
CAH2033554.1	30.45	6	6	5	32411	42401	3	3	4	3	Carbamidomethylation	69107
CAH2058258.1	34.34	6	6	6	44419	76345	1	1	6	8	Deamidation (NQ)	26926
CAH2067020.1	110.59	14	14	14	57192	97174	2	2	8	8	Deamidation (NQ)	17898
CAH2055378.1	261.93	35	30	33	1722000	1555800	11	11	248	193	Oxidation (M); Deamidation (NQ)	20726
CAH2051209.1	65.13	11	11	11	13565	5187	1	1	2	3		8555
CAH2046515.1	350.45	71	71	53	1992900	435090	21	21	299	117	Carbamidomethylation; Oxidation (M); Deamidation (NQ)	53061
CAH2045774.1	54.44	12	12	12	6591.9	6152.2	1	1	1	2	Carbamidomethylation; Deamidation (NQ)	8891
CAH2067976.1	35.64	5	5	0	12770		2	2	2	0	Carbamidomethylation	56294
CAH2038902.1	66.23	3	3	2	12729	17566	2	2	2	2	Deamidation (NQ)	152573
CAH2047999.1	238.18	41	38	30	113890	30906	10	10	18	15	Carbamidomethylation; Oxidation (M); Deamidation (NQ)	41288
CAH2038617.1	270.34	43	43	27	420080	46951	14	14	67	26	Carbamidomethylation; Oxidation (M); Deamidation (NQ)	49502
CAH2063286.1	62.14	15	15	15	6175.5	2343.8	1	1	1	1		9528
CAH2045152.1	299.19	45	45	45	2640400	4846600	13	13	440	605	Deamidation (NQ)	20642
CAH2063340.1	201.4	34	34	17	101530	24762	11	11	17	10	Oxidation (M)	40545
CAH2077805.1	139.88	8	8	8	60913	47177	4	4	11	10	Carbamidomethylation	19124
CAH2054182.1	49.54	4	2	2	10984	0	2	2	2	1		56219
CAH2067043.1	207.52	27	27	25	256110	108330	5	5	47	41	Carbamidomethylation; Oxidation (M); Deamidation (NQ)	22818
CAH2065371.1	33.41	3	3	1	10878	13162	2	2	2	1		87895
CAH2072110.1	33.75	2	1	2	16059	18981	2	2	3	5	Carbamidomethylation	123098
CAH2053227.1	255.37	32	32	27	511690	606590	11	8	103	126	Oxidation (M); Deamidation (NQ)	44059
CAH2059312.1	37.69	2	2	2	33641	9574.6	1	1	7	6	Deamidation (NQ)	62964
CAH2052996.1	127.77	6	6	6	19207	18966	3	3	4	4		55432
CAH2037639.1	93.43	11	11	0	17099		3	3	4	0		40610
CAH2058319.1	164.13	22	22	18	55277	42097	4	4	13	7	Oxidation (M)	22946
CAH2076419.1	79.15	10	5	8	8477.7	5846.7	4	4	2	4	Oxidation (M); Deamidation (NQ)	47859
CAH2036446.1	397.62	61	56	59	1352600	2313800	35	25	325	507	Carbamidomethylation; Oxidation (M); Deamidation (NQ)	68914
CAH2079202.1	38.28	3	2	3	28518	67942	2	2	7	9	Carbamidomethylation; Deamidation (NQ)	122577
CAH2063183.1	37.28	1	1	0	7830.5		1	1	2	0		120957
CAH2064422.1	35.31	1	1	0	7762.3		1	1	2	0		108708
CAH2072465.1	36.61	5	5	5	15276	17864	1	1	4	6	Deamidation (NQ)	27691
CAH2073741.1	204.05	32	32	31	170690	189190	5	5	47	45	Carbamidomethylation; Deamidation (NQ)	21347
CAH2077809.1	208.79	44	44	26	268390	69382	7	2	74	32	Carbamidomethylation; Deamidation (NQ)	20652
CAH2061412.1	157.16	43	43	25	133380	26447	4	4	37	11	Oxidation (M); Deamidation (NQ)	18884
CAH2070215.1	167.35	17	17	17	35327	32771	3	3	10	9		19630
CAH2067571.1	31.35	5	3	2	7024.5	456.51	2	2	2	2	Deamidation (NQ)	70032
CAH2058723.1	156.22	27	27	27	29413	41380	4	4	9	12	Oxidation (M)	17488
CAH2043826.1	222.33	21	21	13	51945	10175	9	9	16	9	Carbamidomethylation; Oxidation (M); Deamidation (NQ)	62671
CAH2036759.1	82.11	13	13	13	6263.8	5369.7	1	1	2	2	Carbamidomethylation	10573
CAH2069570.1	228.98	46	46	41	83165	108470	9	9	27	25	Deamidation (NQ)	22079
CAH2061535.1	42.51	3	3	3	14908	13589	1	1	5	5		33303
CAH2076318.1	75.66	10	3	10	2971.2	6641.5	4	4	1	7		45897
CAH2073739.1	152.28	22	22	22	62124	89631	3	3	21	22	Carbamidomethylation; Deamidation (NQ)	20609
CAH2035596.1	187.26	28	28	28	34902	25859	5	5	12	19	Oxidation (M); Deamidation (NQ)	28218
CAH2072840.1	233.39	32	18	30	37025	53851	16	16	13	24	Deamidation (NQ)	76027
CAH2055184.1	39.86	2	1	2	5663.5	16593	2	2	2	3	Deamidation (NQ)	99554
CAH2052888.1	34.3	1	1	1	5611.1	1782.3	1	1	2	2	Deamidation (NQ)	80382
CAH2059257.1	186.32	25	8	25	8143.7	31142	7	7	3	14	Carbamidomethylation; Deamidation (NQ)	40217
CAH2047566.1	42.61	2	2	0	2650.2		1	1	1	0	Oxidation (M)	72085
CAH2066786.1	277.68	45	45	42	138280	68580	14	14	53	42	Carbamidomethylation; Oxidation (M); Deamidation (NQ)	39821
CAH2073469.1	173.47	22	14	18	23039	25444	9	9	9	12	Oxidation (M)	56940
CAH2038994.1	277.91	51	51	36	214380	33489	16	16	84	44	Carbamidomethylation; Oxidation (M); Deamidation (NQ)	49071
CAH2059118.1	212.75	45	45	45	50109	55561	7	7	20	18	Oxidation (M)	16193
CAH2043421.1	204.11	39	39	10	34388	53.813	11	11	14	3		36145
CAH2036708.1	303.89	26	25	18	252790	49243	24	18	105	51	Carbamidomethylation; Oxidation (M); Deamidation (NQ)	115662
CAH2038639.1	150.97	45	45	26	20804	12837	4	4	9	6	Oxidation (M); Deamidation (NQ)	14822
CAH2067773.1	176.19	53	53	53	40767	23169	5	5	18	19	Carbamidomethylation; Oxidation (M); Deamidation (NQ)	12219
CAH2061637.1	176.29	19	19	18	24833	16196	4	4	11	10		25674
CAH2036631.1	347.58	91	88	91	314180	213410	31	26	141	105	Carbamidomethylation; Oxidation (M); Deamidation (NQ)	38737
CAH2063900.1	341.1	42	42	32	211350	260870	26	26	97	95	Carbamidomethylation; Oxidation (M); Deamidation (NQ)	82720
CAH2069383.1	85.95	25	25	25	8616.5	3433.3	2	2	4	5		15710
CAH2033990.1	77.89	7	2	5	2105.5	69.854	3	3	1	2	Oxidation (M)	54609
CAH2076385.1	265.46	24	21	24	158320	337940	13	13	76	99	Carbamidomethylation; Oxidation (M); Deamidation (NQ)	65099
CAH2052076.1	296.53	44	44	29	160220	13846	24	24	77	30	Carbamidomethylation; Oxidation (M); Deamidation (NQ)	53800
CAH2036498.1	150.03	12	9	5	26737	28883	8	4	13	6	Deamidation (NQ)	92553
CAH2067027.1	76.87	12	12	12	10126	4139.4	2	2	5	2	Deamidation (NQ)	18167
CAH2043359.1	32.84	9	9	9	2011.6	1634.1	1	1	1	2		12004
CAH2053120.1	244.54	40	40	27	45629	14492	11	11	23	12	Carbamidomethylation; Deamidation (NQ)	33550
CAH2078478.1	35.69	1	1	1	5936.5	1294.7	1	1	3	4		100401
CAH2038408.1	32.53	2	2	2	3900.5	4153.5	1	1	2	1	Deamidation (NQ)	83947
CAH2067181.1	239.38	27	23	23	30576	49566	8	8	16	22	Carbamidomethylation; Deamidation (NQ)	37897
CAH2053121.1	259.64	31	31	31	76205	28691	15	14	40	34	Carbamidomethylation; Oxidation (M); Deamidation (NQ)	60329
CAH2075849.1	226.03	72	72	40	70443	5158.1	8	8	37	14	Carbamidomethylation; Oxidation (M); Deamidation (NQ)	18313
CAH2070610.1	321.33	44	39	42	150290	388600	19	18	79	116	Carbamidomethylation; Oxidation (M); Deamidation (NQ)	45278
CAH2072799.1	133.11	18	18	18	17019	12026	2	2	9	10		17195
CAH2074122.1	201.35	5	4	4	63128	37325	12	12	34	30	Oxidation (M); Deamidation (NQ)	181165
CAH2036180.1	188.47	37	37	21	31533	20631	8	8	17	8		23137
CAH2053377.1	142.42	32	32	32	20344	17456	4	4	11	14	Oxidation (M)	18011
CAH2052163.1	153.37	28	28	16	20326	2013.8	4	3	11	4	Oxidation (M)	21994
CAH2041181.1	257.04	38	28	37	40177	34615	12	8	22	21		34611
CAH2051440.1	52.21	2	2	2	3640.6	24286	1	1	2	3		60057
CAH2038234.1	62.95	2	2	2	3618.9	5495	1	1	2	2		54150
CAH2069946.1	181.21	33	33	26	27076	16153	5	5	15	11	Carbamidomethylation; Oxidation (M)	19614
CAH2053008.1	236.95	22	22	21	42560	22869	8	8	24	36	Carbamidomethylation; Oxidation (M); Deamidation (NQ)	54578
CAH2060264.1	277.9	43	43	39	83012	58047	19	19	48	48	Carbamidomethylation; Oxidation (M); Deamidation (NQ)	53544
CAH2079830.1	125.3	11	11	11	4945.3	5730.4	2	2	3	5		25979
CAH2043833.1	205	47	47	47	32926	84239	8	8	20	28	Oxidation (M); Deamidation (NQ)	18895
CAH2033558.1	365.22	65	63	58	159240	95016	37	35	97	88	Carbamidomethylation; Oxidation (M); Deamidation (NQ)	55729
CAH2046862.1	135.36	21	21	12	8198.7	6957	3	3	5	5	Carbamidomethylation; Oxidation (M)	21275
CAH2046238.1	107.84	6	6	6	4894.3	1770.5	2	2	3	2		45178
CAH2053534.1	166.28	27	27	16	27056	656.61	6	6	17	4		19247
CAH2070295.1	249.99	27	27	19	69834	22558	10	10	44	21	Carbamidomethylation; Oxidation (M); Deamidation (NQ)	65317
CAH2043887.1	180.3	23	23	23	24703	30538	4	4	16	21	Carbamidomethylation; Deamidation (NQ)	24041
CAH2077814.1	182.08	34	34	26	21357	6987.6	7	6	14	7	Oxidation (M); Deamidation (NQ)	19415
CAH2036981.1	224.52	14	14	9	30406	19543	14	11	20	14	Deamidation (NQ)	107278
CAH2076792.1	242.88	54	49	48	66008	47384	12	8	44	32	Carbamidomethylation; Oxidation (M); Deamidation (NQ)	29740
CAH2063231.1	65.02	8	8	0	1498.3		1	1	1	0		27601
CAH2036112.1	133.37	3	3	3	4457.3	6311.4	3	3	3	5	Carbamidomethylation	79756
CAH2035105.1	259.95	54	54	51	66118	44202	11	7	45	44	Oxidation (M); Deamidation (NQ)	22065
CAH2071571.1	203	20	20	17	21646	13142	6	6	15	10	Carbamidomethylation; Oxidation (M)	47912
CAH2034567.1	30.57	1	1	1	1439.2	246.03	1	1	1	1	Oxidation (M)	80681
CAH2036018.1	262.17	62	62	50	69636	16869	16	16	49	19	Carbamidomethylation; Oxidation (M); Deamidation (NQ)	24064
CAH2057000.1	150.58	11	11	0	14190		5	5	10	0	Oxidation (M)	61868
CAH2077808.1	211.71	43	43	26	62200	23971	7	2	44	18	Carbamidomethylation; Deamidation (NQ)	20884
CAH2036445.1	264.12	18	12	16	121790	149490	12	2	89	132	Carbamidomethylation; Deamidation (NQ)	66769
CAH2073101.1	124.83	32	30	32	6828.5	1911.6	3	3	5	7	Carbamidomethylation; Oxidation (M); Deamidation (NQ)	8914
CAH2059684.1	201.95	21	17	14	12246	8002	6	6	9	6	Carbamidomethylation	44398
CAH2061039.1	131.7	27	27	27	8096.9	4530.5	4	4	6	7		18377
CAH2057166.1	54.81	4	4	4	2646	3314.3	1	1	2	2		25726
CAH2053032.1	73.5	4	4	4	5280.1	6408.2	2	2	4	8		66874
CAH2038489.1	61.37	6	6	6	1295	799.55	1	1	1	1		20873
CAH2071499.1	92.99	8	4	8	2574.9	2639.8	2	2	2	2		35470
CAH2065796.1	209.23	42	42	24	39364	1227.8	8	8	31	4	Carbamidomethylation; Deamidation (NQ)	20399
CAH2038213.1	205.39	19	16	15	21554	6512.5	11	11	17	16	Carbamidomethylation; Oxidation (M); Deamidation (NQ)	74430
CAH2073257.1	181.62	32	32	25	10103	7250.9	7	7	8	7	Carbamidomethylation	28211
CAH2046729.1	74.66	9	9	9	3775	880.45	1	1	3	1		13244
CAH2055351.1	244.16	43	43	43	37687	59256	8	8	30	38	Carbamidomethylation; Oxidation (M); Deamidation (NQ)	28687
CAH2059986.1	112.62	20	20	8	5004.7	2054.8	2	2	4	2		20528
CAH2069623.1	209.26	18	18	16	27500	5614.6	9	9	22	13	Carbamidomethylation; Oxidation (M); Deamidation (NQ)	68551
CAH2060227.1	189.21	44	44	16	19918	2222.2	7	7	16	5	Carbamidomethylation; Deamidation (NQ)	27140
CAH2052474.1	249.17	35	32	33	39666	33375	12	8	32	33	Oxidation (M); Deamidation (NQ)	30233
CAH2034114.1	182.78	25	25	25	11108	11385	5	5	9	16	Oxidation (M)	29367
CAH2052084.1	90.49	8	8	8	1227.5	266.31	1	1	1	1		26618
CAH2033406.1	345.03	43	43	37	154960	30030	33	33	128	48	Carbamidomethylation; Oxidation (M); Deamidation (NQ)	93814
CAH2045484.1	80.57	20	20	3	3631.3	0	3	3	3	1		26662
CAH2053982.1	179.22	45	45	29	19257	9222.5	6	6	16	21	Carbamidomethylation; Oxidation (M)	21212
CAH2067640.1	31.65	1	1	0	6002.6	420.47	2	2	5	1		296883
CAH2063682.1	168.9	34	23	24	9542.8	3572.9	5	5	8	10	Carbamidomethylation	22444
CAH2079552.1	147.05	7	7	1	10639	123.07	5	5	9	1		83203
CAH2069398.1	50.24	11	6	11	3499	100.05	2	2	3	2		17761
CAH2059702.1	232.21	18	18	15	40746	6103.1	11	10	35	21	Carbamidomethylation; Oxidation (M); Deamidation (NQ)	98338
CAH2072713.1	277.46	60	53	60	34783	52240	11	11	30	39	Deamidation (NQ)	27597
CAH2037459.1	139.97	13	13	12	21569	2822.1	4	4	19	11	Deamidation (NQ)	33612
CAH2036501.1	115.01	19	13	19	2262.9	1994.8	3	3	2	4		19987
CAH2055325.1	165.94	43	36	43	19051	16464	7	6	17	14	Carbamidomethylation; Oxidation (M); Deamidation (NQ)	15866
CAH2035243.1	184.01	40	40	33	32142	30600	6	6	29	23	Oxidation (M); Deamidation (NQ)	17533
CAH2063533.1	77.35	3	3	0	2216.3		2	2	2	0	Carbamidomethylation	104404
CAH2046351.1	30.6	1	1	1	1103.9	1024.4	1	1	1	1	Oxidation (M)	132028
CAH2072485.1	29.51	2	2	2	5497.1	3898.9	3	3	5	4	Oxidation (M); Deamidation (NQ)	174377
CAH2065122.1	269.89	62	62	34	57923	151630	21	15	53	38	Carbamidomethylation; Oxidation (M); Deamidation (NQ)	50762
CAH2052145.1	243.7	22	22	17	35662	6028.5	11	11	33	11	Oxidation (M); Deamidation (NQ)	56216
CAH2073295.1	184.32	40	36	25	9725.4	1011.4	8	7	9	7	Deamidation (NQ)	24607
CAH2078028.1	164.62	18	18	17	8475	8065.1	5	5	8	10	Carbamidomethylation; Oxidation (M); Deamidation (NQ)	29141
CAH2055118.1	184.11	44	44	31	18998	15109	4	4	18	23	Carbamidomethylation; Oxidation (M)	15027
CAH2072338.1	182.81	29	29	29	8426.3	10051	5	5	8	13	Carbamidomethylation; Oxidation (M)	22634
CAH2071552.1	132.57	16	16	12	5261.2	831.37	3	3	5	2	Deamidation (NQ)	28146
CAH2035338.1	234.02	26	26	24	18852	4034.3	9	8	18	13	Oxidation (M); Deamidation (NQ)	49272
CAH2043847.1	115.01	9	9	6	2092.5	90.714	2	2	2	1	Deamidation (NQ)	20703
CAH2067906.1	283.62	63	63	31	66028	9431.1	18	16	64	18	Oxidation (M); Deamidation (NQ)	42159
CAH2073110.1	143.44	18	15	5	9267.8	442.28	9	9	9	2	Carbamidomethylation; Deamidation (NQ)	54512
CAH2053939.1	170.92	28	28	6	16327	1271.9	7	7	16	6	Carbamidomethylation; Oxidation (M); Deamidation (NQ)	35999
CAH2070895.1	228.98	46	46	21	29548	2412.2	10	10	29	12	Carbamidomethylation; Oxidation (M); Deamidation (NQ)	30120
CAH2045938.1	240.15	19	19	18	36624	23027	13	6	36	37	Deamidation (NQ)	59014
CAH2077777.1	174.83	31	31	16	14210	1653.6	7	7	14	3	Carbamidomethylation	27584
CAH2055040.1	205.69	35	35	35	11145	11928	8	8	11	10	Carbamidomethylation; Deamidation (NQ)	31323
CAH2051321.1	211.77	19	16	16	19168	18287	10	10	19	18	Carbamidomethylation; Oxidation (M); Deamidation (NQ)	78038
CAH2051210.1	185.36	39	39	38	18053	16215	6	6	18	16	Carbamidomethylation; Deamidation (NQ)	15987
CAH2070345.1	79.5	10	10	10	3995.9	2877.9	1	1	4	2		12993
CAH2033571.1	62.86	4	4	4	3995.8	1126.8	2	2	4	2		27139
CAH2074252.1	243.56	36	35	25	25768	6787	17	17	26	21	Carbamidomethylation; Oxidation (M); Deamidation (NQ)	63953
CAH2072624.1	267.38	54	54	24	43504	10176	18	11	44	12	Carbamidomethylation; Oxidation (M); Deamidation (NQ)	45542
CAH2053260.1	198.47	32	32	23	18521	7834.3	7	7	19	17	Carbamidomethylation; Oxidation (M); Deamidation (NQ)	35824
CAH2061279.1	212.68	23	23	4	15477		11	3	16	3	Carbamidomethylation	64664
CAH2046861.1	225.65	56	56	26	21231	9285.3	12	12	22	13	Carbamidomethylation; Oxidation (M); Deamidation (NQ)	31519
CAH2076824.1	234.77	29	29	15	23044	2309.4	12	12	24	8	Carbamidomethylation; Oxidation (M)	56634
CAH2074641.1	250.1	46	46	34	23862	4807.5	13	13	25	15	Carbamidomethylation; Oxidation (M); Deamidation (NQ)	36457
CAH2072601.1	135.44	27	10	27	953.9	2667	3	3	1	4		14356
CAH2069259.1	77.83	7	7	6	1907.7	196.42	2	2	2	1		18117
CAH2059902.1	249.77	35	35	30	32193	41902	9	4	34	28	Carbamidomethylation; Oxidation (M)	27451
CAH2052282.1	197.13	32	32	19	21771	6670.5	9	9	23	7	Carbamidomethylation; Oxidation (M); Deamidation (NQ)	44209
CAH2061533.1	165.18	24	20	15	4732.8	714.96	5	4	5	5		24378
CAH2075938.1	158.5	28	28	28	8496.1	2814	4	2	9	5	Oxidation (M); Deamidation (NQ)	16491
CAH2044484.1	233.93	24	21	14	17863	994.95	15	15	19	13	Carbamidomethylation	85774
CAH2043853.1	81.43	11	11	11	934.42	756.79	1	1	1	1		12548
CAH2044237.1	109.41	15	11	9	1863.2	0	3	2	2	3		23616
CAH2073767.1	204.72	27	27	15	24210	2793.6	9	9	26	9	Carbamidomethylation; Oxidation (M); Deamidation (NQ)	50098
CAH2073874.1	168.03	25	25	23	11069	3789.8	5	2	12	7	Deamidation (NQ)	30634
CAH2052929.1	197.24	43	43	43	22100	32977	7	7	24	19	Oxidation (M)	23322
CAH2070913.1	268.93	57	57	46	33107	28544	11	7	36	37	Oxidation (M); Deamidation (NQ)	21826
CAH2044396.1	199.36	11	7	9	11000	12460	12	11	12	19	Oxidation (M); Deamidation (NQ)	143884
CAH2066276.1	34.58	15	15	15	911.46	3781.3	1	1	1	3	Deamidation (NQ)	14255
CAH2063975.1	164.77	20	20	20	9111.8	7120.6	5	5	10	14	Carbamidomethylation; Oxidation (M); Deamidation (NQ)	26733
CAH2057620.1	161.34	36	36	17	12716	2666	4	4	14	3	Carbamidomethylation	17409
CAH2061348.1	160.61	29	29	0	8169.9		7	7	9	0	Carbamidomethylation	34245
CAH2054490.1	82.95	3	2	2	907.74	33.982	2	2	1	1		78870
CAH2065506.1	79.81	17	17	17	900.16	209.27	1	1	1	2		9069
CAH2066748.1	186.83	23	23	5	14376	14169	10	10	16	3	Carbamidomethylation	57274
CAH2038665.1	203.49	38	38	29	17034	4612.9	8	8	19	10	Carbamidomethylation; Oxidation (M); Deamidation (NQ)	29802
CAH2067811.1	262.72	44	44	38	25976	14097	15	15	29	20	Carbamidomethylation; Oxidation (M)	25320
CAH2072318.1	204.84	50	50	20	23089	3402.4	9	9	26	4	Carbamidomethylation; Deamidation (NQ)	25181
CAH2072364.1	167.87	19	19	2	7099.6	472.25	7	7	8	2	Carbamidomethylation	55586
CAH2073641.1	38.81	1	1	0	1772.8		1	1	2	0		183483
CAH2038840.1	223.72	51	51	34	23010	5915.3	13	13	26	21	Carbamidomethylation; Oxidation (M); Deamidation (NQ)	27248
CAH2064073.1	112.8	24	24	24	5305.4	1754.6	3	1	6	3	Oxidation (M)	14235
CAH2079290.1	230.11	38	38	14	29149	1206.4	13	13	33	8	Carbamidomethylation; Oxidation (M); Deamidation (NQ)	51812
CAH2036882.1	164.55	26	16	26	3529.9	3574.8	7	7	4	10	Oxidation (M); Deamidation (NQ)	34134
CAH2044521.1	183.91	53	53	53	12313	8123.8	7	3	14	11	Carbamidomethylation; Oxidation (M)	14719
CAH2034013.1	166.19	22	22	16	13155	3786.2	4	4	15	8	Carbamidomethylation; Oxidation (M)	30919
CAH2073481.1	289.69	50	50	36	44638	14214	18	18	51	28	Carbamidomethylation; Oxidation (M)	59631
CAH2076101.1	68.14	5	5	5	865.44	1274.8	1	1	1	2		22257
CAH2053265.1	266.01	45	42	45	37096	67757	14	14	43	44	Carbamidomethylation; Oxidation (M); Deamidation (NQ)	40672
CAH2069315.1	266.62	30	29	30	19840	11149	17	17	23	24	Oxidation (M)	65757
CAH2069885.1	216.34	40	35	38	21506	21489	8	8	25	19	Carbamidomethylation; Oxidation (M); Deamidation (NQ)	27917
CAH2046081.1	100.78	13	5	8	859.38	540	3	3	1	3		25640
CAH2052030.1	172.78	18	18	12	11165	674.49	6	5	13	5	Oxidation (M)	33366
CAH2045462.1	231.54	32	32	13	17862	1554.6	10	9	21	5	Carbamidomethylation	45119
CAH2072357.1	215.18	58	58	23	19531	657.89	8	8	23	7	Oxidation (M); Deamidation (NQ)	23968
CAH2074389.1	109.51	15	15	15	8489	4693.2	2	2	10	5		15750
CAH2054994.1	189.36	53	53	46	13500	8863.4	8	4	16	11	Carbamidomethylation; Oxidation (M)	17189
CAH2077484.1	62.15	3	3	3	838.64	822.92	1	1	1	2		30694
CAH2067187.1	236.47	43	39	43	15917	10039	11	8	19	17		26014
CAH2072763.1	267.29	45	45	21	80324	9107.3	17	17	96	27	Carbamidomethylation; Oxidation (M); Deamidation (NQ)	47162
CAH2038621.1	240.51	59	59	0	25056		12	12	30	0	Carbamidomethylation	28943
CAH2052104.1	210.42	28	28	22	12470	7069	10	10	15	13		49868
CAH2058855.1	305.54	48	48	16	58166	2036.1	29	29	70	11	Oxidation (M); Deamidation (NQ)	85070
CAH2078908.1	184.97	46	40	46	13286	22268	5	5	16	19	Oxidation (M); Deamidation (NQ)	18626
CAH2047309.1	252.64	37	37	35	18998	21849	9	5	23	29	Oxidation (M); Deamidation (NQ)	30225
CAH2044848.1	127.17	36	36	36	16407	10905	3	2	20	11	Oxidation (M); Deamidation (NQ)	9750
CAH2067689.1	218.91	18	14	5	23648	1469.2	12	12	29	8	Carbamidomethylation; Oxidation (M); Deamidation (NQ)	99910
CAH2080195.1	148.51	26	26	26	5682	4557.1	3	3	7	4		19961
CAH2075830.1	130.24	40	20	40	2430.4	3494.3	6	6	3	6		17940
CAH2051261.1	163.98	45	45	17	9674.9	393.2	6	5	12	6	Oxidation (M); Deamidation (NQ)	15305
CAH2066636.1	224.46	25	20	18	16122	7119.4	13	13	20	22	Carbamidomethylation	66840
CAH2061343.1	163.99	26	26	26	4017.9	2714.6	4	4	5	8		23952
CAH2053504.1	122.04	38	38	17	2410.1	788.02	3	3	3	1	Carbamidomethylation	7190
CAH2054913.1	29.91	3	3	3	797.38	3052.4	1	1	1	2		37739
CAH2052856.1	199.32	12	8	10	7963.2	2017.9	9	9	10	21	Carbamidomethylation; Oxidation (M); Deamidation (NQ)	120236
CAH2064149.1	154.48	16	16	13	7879.2	7415.4	6	6	10	9	Oxidation (M); Deamidation (NQ)	46066
CAH2065645.1	136.75	30	30	0	9407.4		4	4	12	0	Carbamidomethylation; Oxidation (M)	17441
CAH2064972.1	273.94	52	46	39	27373	4216.7	18	17	35	17	Carbamidomethylation; Oxidation (M); Deamidation (NQ)	46957
CAH2044518.1	196.48	33	33	33	10137	7387.7	6	4	13	13	Carbamidomethylation; Oxidation (M); Deamidation (NQ)	20767
CAH2051107.1	102.97	9	9	5	1553.3	0	2	2	2	1		33966
CAH2045837.1	173.31	43	36	43	17011	8349	6	5	22	18	Carbamidomethylation; Oxidation (M); Deamidation (NQ)	15695
CAH2055081.1	239.17	50	44	48	17739	10238	11	7	23	18	Carbamidomethylation; Oxidation (M); Deamidation (NQ)	29992
CAH2076714.1	105.88	10	10	10	6938	3481.3	2	2	9	9	Oxidation (M)	29857
CAH2038461.1	267.46	45	45	35	41547	6131	16	11	54	25	Oxidation (M); Deamidation (NQ)	46229
CAH2072337.1	85.09	22	22	22	1534.3	935.45	1	1	2	1	Oxidation (M)	8479
CAH2061271.1	181.77	19	19	0	6880.3		7	7	9	0	Carbamidomethylation; Oxidation (M)	53238
CAH2075945.1	50.04	2	2	0	764.36		1	1	1	0		55640
CAH2054022.1	175.01	30	30	18	12934	3812.6	5	2	17	11	Carbamidomethylation; Deamidation (NQ)	29225
CAH2052624.1	197.62	29	22	27	9104.5	7620.6	8	3	12	16	Carbamidomethylation	29255
CAH2034717.1	193.23	37	37	18	21122	494.38	7	7	28	5	Carbamidomethylation; Deamidation (NQ)	24234
CAH2078395.1	261.54	24	24	24	19600	20023	13	13	26	27	Deamidation (NQ)	73275
CAH2044968.1	115.12	8	8	0	3767.5		2	2	5	0	Carbamidomethylation	37328
CAH2057172.1	46.19	8	8	4	1500.6	323.53	2	2	2	1	Carbamidomethylation; Deamidation (NQ)	31004
CAH2079529.1	247.18	42	32	42	20996	32531	11	11	28	35	Oxidation (M); Deamidation (NQ)	32663
CAH2035766.1	258.71	34	34	27	14897	20295	11	10	20	30	Carbamidomethylation; Oxidation (M); Deamidation (NQ)	39144
CAH2072721.1	40.27	3	2	1	743.68	0	2	2	1	1		134363
CAH2057654.1	264.99	47	37	43	21391	19287	15	15	29	27	Carbamidomethylation; Deamidation (NQ)	39470
CAH2053720.1	280.84	47	44	47	34631	52622	18	18	47	56	Carbamidomethylation; Oxidation (M); Deamidation (NQ)	59289
CAH2043104.1	250.21	30	30	26	13971	14273	10	10	19	20	Oxidation (M)	52194
CAH2079869.1	266.75	40	38	33	18322	34784	13	13	25	25	Carbamidomethylation; Oxidation (M); Deamidation (NQ)	49703
CAH2046277.1	173.13	49	37	47	5862.8	4580.5	6	6	8	12	Carbamidomethylation; Oxidation (M); Deamidation (NQ)	17443
CAH2069611.1	256.31	48	46	45	28565	20659	18	18	39	36	Carbamidomethylation; Oxidation (M); Deamidation (NQ)	50362
CAH2061565.1	108.24	7	7	3	2929.2	633.23	4	4	4	3	Oxidation (M); Deamidation (NQ)	87487
CAH2072851.1	231.28	35	31	12	15319	1465.1	14	14	21	6	Carbamidomethylation; Oxidation (M); Deamidation (NQ)	48088
CAH2034296.1	114.37	7	7	4	8019.4	1691.8	4	4	11	5	Oxidation (M)	50485
CAH2043889.1	155.26	27	27	17	4366.2	2717.4	3	3	6	4	Carbamidomethylation	20712
CAH2038465.1	99.4	16	16	6	2178	1308.3	3	1	3	1	Carbamidomethylation	18668
CAH2073409.1	170.93	10	10	6	10761	3284.8	4	4	15	7	Oxidation (M); Deamidation (NQ)	56889
CAH2079551.1	198.64	14	14	4	11458	937.02	7	7	16	2	Carbamidomethylation; Deamidation (NQ)	82516
CAH2046552.1	261.47	52	41	47	18373	14168	15	14	26	33	Carbamidomethylation; Oxidation (M); Deamidation (NQ)	37718
CAH2038642.1	149.07	50	50	41	7770.9	9494	5	5	11	10	Oxidation (M)	11409
CAH2070092.1	187.34	57	57	56	11292	13364	6	6	16	12	Carbamidomethylation; Oxidation (M); Deamidation (NQ)	15059
CAH2046220.1	176.77	22	22	7	12669	1123.7	6	6	18	6	Carbamidomethylation; Oxidation (M)	42173
CAH2035519.1	217.05	48	48	48	6325.5	9154.9	8	7	9	15	Carbamidomethylation	23471
CAH2072050.1	248.04	39	39	2	19679	1525.4	16	16	28	1	Deamidation (NQ)	58449
CAH2063354.1	103.63	14	10	9	1405.2	1046.4	3	2	2	2	Carbamidomethylation; Oxidation (M)	28247
CAH2070782.1	190.18	40	40	32	9806.3	5253.9	10	10	14	11	Deamidation (NQ)	27251
CAH2066878.1	117.69	11	11	8	2096.6	2387.4	3	3	3	2	Deamidation (NQ)	39095
CAH2036271.1	218.6	19	19	10	12570	1042.7	10	10	18	11	Carbamidomethylation; Deamidation (NQ)	72321
CAH2076761.1	194.49	50	50	24	16056	571.24	6	6	23	4	Carbamidomethylation; Oxidation (M); Deamidation (NQ)	18187
CAH2034545.1	188.87	32	32	7	8328.4	201.09	9	9	12	2	Carbamidomethylation	40786
CAH2033875.1	139.13	29	29	5	6889	494.31	5	5	10	1	Carbamidomethylation	24181
CAH2052100.1	167.13	27	27	17	6172.4	604.83	5	5	9	3	Carbamidomethylation; Oxidation (M)	26735
CAH2058343.1	314.94	41	37	39	27377	48525	26	26	40	60	Oxidation (M); Deamidation (NQ)	74817
CAH2058786.1	44.95	1	1	0	684.32		1	1	1	0		173621
CAH2071958.1	163.83	25	25	11	6156.8	676.21	5	5	9	5	Deamidation (NQ)	25271
CAH2037055.1	242.72	56	53	44	21205	9585.1	14	13	31	21	Carbamidomethylation; Oxidation (M); Deamidation (NQ)	35654
CAH2079454.1	37.73	5	3	2	680.16	25.839	2	2	1	1		57166
CAH2063336.1	251.51	34	34	8	23710	422.47	16	13	35	4	Carbamidomethylation; Oxidation (M); Deamidation (NQ)	79974
CAH2045565.1	166.87	23	20	10	6081.5	261.25	7	7	9	3		39066
CAH2038267.1	55.74	1	1	0	674.69		1	1	1	0		143319
CAH2045850.1	165.71	17	15	17	4023.2	3883.5	6	6	6	11		45248
CAH2063896.1	229.14	25	22	25	9357.9	7187.6	9	9	14	21	Carbamidomethylation	44300
CAH2078099.1	328.89	39	38	36	41382	33865	28	25	62	51	Carbamidomethylation; Oxidation (M); Deamidation (NQ)	91004
CAH2079289.1	207.63	25	24	8	10643	1350.4	12	12	16	4	Carbamidomethylation	53298
CAH2072850.1	162.02	9	8	8	4637.4	4485.5	5	5	7	11	Deamidation (NQ)	65012
CAH2069756.1	134.55	7	3	6	1982.8	1419.1	4	4	3	3	Deamidation (NQ)	73250
CAH2046774.1	180.77	33	33	33	5903.2	3741.5	6	6	9	7	Deamidation (NQ)	24604
CAH2064093.1	250.21	31	31	26	12441	9992.8	12	12	19	28	Carbamidomethylation; Oxidation (M); Deamidation (NQ)	39894
CAH2034464.1	214.02	26	26	11	16324	663.16	10	10	25	5	Oxidation (M)	58304
CAH2077589.1	149.48	39	39	32	9771.8	7371.2	4	4	15	12	Carbamidomethylation; Deamidation (NQ)	16383
CAH2073836.1	47.65	5	5	5	648.41	111.22	1	1	1	1	Carbamidomethylation	34299
CAH2061166.1	122	9	7	6	1935.3	416.88	5	5	3	3	Carbamidomethylation	61260
CAH2064814.1	161.61	27	14	27	2572.3	5621.3	5	5	4	11	Carbamidomethylation	27812
CAH2057905.1	215.12	38	34	38	7701.3	16611	9	8	12	20	Carbamidomethylation; Oxidation (M); Deamidation (NQ)	26712
CAH2054746.1	265.96	30	27	27	15352	6301.9	19	19	24	24	Carbamidomethylation	78840
CAH2069269.1	146.13	18	18	12	3834.2	959.05	5	5	6	6		38560
CAH2064174.1	193.82	24	24	24	6390.2	5517.4	6	6	10	11	Deamidation (NQ)	32803
CAH2057883.1	155.47	28	28	27	5106.9	8949	4	1	8	14	Carbamidomethylation	17090
CAH2035646.1	225.54	21	21	17	8922.9	6657.3	9	9	14	8	Deamidation (NQ)	51839
CAH2063054.1	177.27	28	25	23	5062.7	2982.5	7	7	8	6	Carbamidomethylation; Oxidation (M); Deamidation (NQ)	35003
CAH2065668.1	86.14	10	10	0	1261.9		2	1	2	0	Carbamidomethylation	39259
CAH2072734.1	186.28	27	27	3	12534	203.6	8	8	20	1	Carbamidomethylation; Oxidation (M); Deamidation (NQ)	42474
CAH2063088.1	122.49	10	7	10	1250.8	1560.7	3	3	2	4		39975
CAH2038145.1	225.92	26	24	20	10631	2880.7	10	10	17	15	Carbamidomethylation; Deamidation (NQ)	48261
CAH2036786.1	113.82	4	4	2	4371.3	1585.3	4	4	7	8	Oxidation (M)	152194
CAH2072494.1	225.63	51	34	38	6234.9	7624.8	9	9	10	22	Carbamidomethylation; Oxidation (M)	31364
CAH2071806.1	118.77	13	13	7	1245.3	121.59	2	2	2	1		21176
CAH2033706.1	163.09	40	40	32	4346.8	3650.8	5	5	7	7	Carbamidomethylation; Deamidation (NQ)	16341
CAH2072335.1	242.37	38	38	27	21050	2955.3	12	6	34	11	Carbamidomethylation; Oxidation (M); Deamidation (NQ)	49654
CAH2069826.1	188.36	23	19	13	4330.1	3199	6	6	7	7	Carbamidomethylation; Deamidation (NQ)	44731
CAH2078909.1	257.56	32	32	18	16678	1364.2	14	14	27	13	Carbamidomethylation; Deamidation (NQ)	65906
CAH2046328.1	189.55	24	24	22	9855.8	6445.2	8	8	16	11	Carbamidomethylation; Oxidation (M)	39503
CAH2061584.1	67.49	10	10	5	1231.1	197.08	2	2	2	1		22470
CAH2072997.1	127.61	22	22	15	3675.8	2532.1	3	3	6	3	Carbamidomethylation; Oxidation (M)	16365
CAH2073389.1	226.25	34	34	27	16480	72531	9	9	27	15	Carbamidomethylation; Oxidation (M); Deamidation (NQ)	42881
CAH2047151.1	269.13	45	45	37	43928	6960.8	16	11	72	27	Oxidation (M); Deamidation (NQ)	46465
CAH2057848.1	249.08	31	28	31	15236	21843	15	15	25	32	Carbamidomethylation; Oxidation (M); Deamidation (NQ)	60166
CAH2078011.1	110.55	12	12	0	1818.3		3	3	3	0		24658
CAH2038913.1	125.9	29	10	29	1208.9	1704.7	5	5	2	5	Carbamidomethylation; Deamidation (NQ)	24731
CAH2058769.1	41.61	3	3	3	1810.1	4422.5	1	1	3	2	Oxidation (M); Deamidation (NQ)	54047
CAH2043053.1	72.02	7	7	7	1204.3	3033.8	1	1	2	4	Oxidation (M)	17391
CAH2044392.1	148.75	10	10	8	4801.1	4891.1	5	2	8	5	Deamidation (NQ)	73646
CAH2047936.1	196.92	25	25	17	6598	2724.6	8	8	11	10	Oxidation (M)	38788
CAH2065977.1	216.39	41	41	36	10179	48511	11	11	17	17	Carbamidomethylation; Deamidation (NQ)	35785
CAH2078515.1	143.45	24	24	24	3588.4	1850.9	4	3	6	7		20562
CAH2073709.1	334.18	50	50	26	47206	2902.6	37	30	79	37	Carbamidomethylation; Oxidation (M); Deamidation (NQ)	108399
CAH2061582.1	208.13	56	56	13	5951.1	357.34	8	8	10	3	Carbamidomethylation	20614
CAH2074579.1	157.67	35	18	33	3569.4	3030.6	5	5	6	6		17931
CAH2074250.1	127.14	13	9	13	1189.8	885.57	3	3	2	4		38159
CAH2076124.1	205.85	12	12	5	7102.7	3403.7	8	8	12	6	Carbamidomethylation; Oxidation (M)	112779
CAH2052098.1	196.72	34	34	29	11235	11190	8	8	19	16	Oxidation (M); Deamidation (NQ)	33155
CAH2059058.1	249.92	50	50	26	25710	3366.6	15	15	44	12	Carbamidomethylation; Oxidation (M); Deamidation (NQ)	50093
CAH2062951.1	277.33	20	19	18	12834	8404.1	18	18	22	20	Carbamidomethylation; Oxidation (M)	120134
CAH2044161.1	167.08	18	13	18	4081.4	4090.2	6	6	7	7	Oxidation (M)	44321
CAH2055054.1	194.75	18	18	6	6969	4141.2	7	7	12	4	Carbamidomethylation	57618
CAH2080264.1	123.17	10	5	10	2322.8	2104	3	3	4	4		50146
CAH2073195.1	203.59	37	37	37	9281.4	12837	8	8	16	24	Carbamidomethylation; Deamidation (NQ)	30115
CAH2069078.1	266.83	35	33	6	19691	183.11	19	16	34	5	Carbamidomethylation; Oxidation (M); Deamidation (NQ)	80513
CAH2057984.1	70.96	5	5	2	1736.7	3304.1	2	2	3	3	Deamidation (NQ)	50772
CAH2055285.1	128.49	25	25	19	5197.1	5956.8	5	5	9	5		23912
CAH2051160.1	260.26	53	49	44	13805	7652.3	17	17	24	21	Carbamidomethylation; Oxidation (M)	43980
CAH2071737.1	61.06	1	1	1	575.07	376.26	1	1	1	1	Deamidation (NQ)	122430
CAH2077999.1	103.34	9	2	7	575.02	444.21	4	4	1	3	Oxidation (M)	66514
CAH2043246.1	267.81	59	59	59	12035	20771	9	9	21	22	Carbamidomethylation	28069
CAH2053610.1	201	39	29	34	3429	29811	6	6	6	13	Oxidation (M); Deamidation (NQ)	23478
CAH2072677.1	61.69	6	6	0	571.48		1	1	1	0		24886
CAH2064059.1	173.75	18	18	18	2857.1	2367	4	4	5	9	Deamidation (NQ)	35804
CAH2064362.1	214.55	34	34	12	11956	1867.4	12	12	21	6	Carbamidomethylation; Oxidation (M); Deamidation (NQ)	43156
CAH2045431.1	183.4	30	30	26	6197	4926.6	6	6	11	6	Deamidation (NQ)	27151
CAH2052074.1	254.02	59	59	44	16815	5805.3	14	13	30	21	Oxidation (M)	38487
CAH2043955.1	291.21	38	36	38	31353	40197	18	10	56	61	Carbamidomethylation; Oxidation (M); Deamidation (NQ)	60422
CAH2046540.1	203.07	32	32	5	12872	823.37	9	9	23	5	Carbamidomethylation; Oxidation (M)	40425
CAH2072845.1	231.16	13	12	13	19555	26059	11	5	35	30	Carbamidomethylation; Oxidation (M); Deamidation (NQ)	89389
CAH2038361.1	101.5	21	21	9	1116.9	456.78	2	2	2	1	Deamidation (NQ)	15400
CAH2064091.1	226.69	13	12	11	7784.4	3653	12	12	14	11		115463
CAH2045904.1	236.78	35	28	35	9433.7	9816.3	11	11	17	23	Carbamidomethylation	44368
CAH2052985.1	239.49	26	26	6	13214	488.79	14	14	24	5	Carbamidomethylation	68752
CAH2070458.1	189.13	29	29	8	3290.8	250.1	6	6	6	2		33511
CAH2046806.1	83.82	15	15	0	1096.9		1	1	2	0		11577
CAH2076831.1	112.09	8	5	2	1094.7	130.13	3	3	2	2		50805
CAH2077583.1	52.52	9	9	9	546.55	524.42	1	1	1	1		14613
CAH2058141.1	246.79	49	49	24	17440	951.55	15	9	32	14	Carbamidomethylation; Oxidation (M)	45584
CAH2067738.1	303.7	51	48	48	27364	17583	24	22	51	44	Carbamidomethylation; Oxidation (M); Deamidation (NQ)	55782
CAH2072870.1	129.87	16	10	13	1609	231.7	3	3	3	3		31128
CAH2035846.1	170.5	28	28	28	5898.4	7650.7	5	5	11	10	Oxidation (M)	23854
CAH2072533.1	75.77	18	18	18	1071.2	199.73	1	1	2	1		7829
CAH2063656.1	221.06	23	23	2	7464.4	254.11	10	10	14	1	Carbamidomethylation; Deamidation (NQ)	64131
CAH2055205.1	141.84	47	38	47	3730.5	7026.8	4	4	7	11	Carbamidomethylation; Deamidation (NQ)	12263
CAH2064052.1	174.03	32	32	20	9588.3	1199.5	5	5	18	5	Carbamidomethylation; Deamidation (NQ)	22808
CAH2044978.1	94.89	13	13	4	2655.7	2687.6	2	2	5	2	Oxidation (M)	27656
CAH2079826.1	101.01	8	8	0	1591		3	3	3	0		50856
CAH2077933.1	82.62	3	2	2	528.14	142.3	2	2	1	2	Deamidation (NQ)	91373
CAH2034840.1	35.69	4	4	0	524.98		1	1	1	0		29959
CAH2055153.1	243.66	38	38	0	9973.4		14	14	19	0	Oxidation (M)	58523
CAH2067810.1	134.56	21	21	6	3143.2	371.01	4	4	6	2		25025
CAH2072353.1	262.04	22	22	3	17782	354.12	16	15	34	2	Carbamidomethylation; Oxidation (M); Deamidation (NQ)	99867
CAH2043787.1	159.89	22	6	18	1045.3	768.07	7	7	2	12	Deamidation (NQ)	56083
CAH2067847.1	325.89	52	51	39	25055	20705	26	26	48	37	Carbamidomethylation; Oxidation (M)	68695
CAH2078236.1	116.91	12	12	0	1558.9		3	3	3	0		43947
CAH2053875.1	266.85	32	32	13	23371	1130.6	18	16	45	13	Deamidation (NQ)	79821
CAH2065509.1	182.25	24	15	21	2593.5	2899.4	7	7	5	7	Deamidation (NQ)	37735
CAH2059251.1	60.55	9	9	0	518.09		1	1	1	0		12724
CAH2077151.1	178.79	14	11	12	3612.4	2977.3	5	5	7	6	Carbamidomethylation	54236
CAH2063167.1	103.2	15	15	15	2575.8	4536.1	3	3	5	11	Deamidation (NQ)	29741
CAH2036798.1	192.22	41	37	29	8734.9	2255	8	8	17	11	Carbamidomethylation	23693
CAH2072615.1	59.74	4	4	0	1026		1	1	2	0		29884
CAH2046657.1	202.43	26	26	4	11186	317.29	10	10	22	3	Carbamidomethylation; Deamidation (NQ)	61386
CAH2059040.1	152.47	14	7	14	1011.9	2682.8	4	4	2	7		43875
CAH2051670.1	198.73	53	53	21	12142	487.69	7	7	24	6	Carbamidomethylation; Oxidation (M); Deamidation (NQ)	18387
CAH2037420.1	278.84	31	26	31	17163	12376	17	14	34	34	Deamidation (NQ)	71027
CAH2033699.1	63.08	4	4	0	502.79		1	1	1	0		32414
CAH2059611.1	195.04	38	38	16	8026.1	704.62	8	6	16	7	Carbamidomethylation; Oxidation (M); Deamidation (NQ)	27259
CAH2038889.1	198.55	21	21	21	10016	4337.3	6	5	20	15	Oxidation (M); Deamidation (NQ)	47421
CAH2065538.1	236.72	42	42	37	9006.1	6522.2	11	11	18	18	Carbamidomethylation; Deamidation (NQ)	38306
CAH2064266.1	90.02	15	15	7	2490.3	791.82	2	2	5	2		18435
CAH2069928.1	73.24	5	2	5	497.1	572.3	2	2	1	3		59827
CAH2044687.1	62.01	2	2	1	993.38	452.61	2	2	2	1		103625
CAH2036512.1	88.59	7	7	7	991.66	164.53	2	2	2	2		40969
CAH2066919.1	249.46	45	42	45	22269	10725	11	6	45	38	Carbamidomethylation; Oxidation (M); Deamidation (NQ)	32201
CAH2051940.1	245.71	33	31	29	16284	1551.8	14	2	33	30	Carbamidomethylation; Oxidation (M); Deamidation (NQ)	69711
CAH2069234.1	114.41	8	8	6	1479.3	340.2	3	3	3	2	Carbamidomethylation	44127
CAH2047650.1	130.69	29	29	29	5903.4	1865.3	3	1	12	7	Oxidation (M)	13962
CAH2036639.1	162.99	11	11	6	2453.7	511.15	5	5	5	6		55024
CAH2048040.1	111.43	6	4	6	490.47	1147.1	2	1	1	4		35965
CAH2072342.1	110	3	2	2	489.71	0	2	2	1	1		86373
CAH2064848.1	134.27	12	12	0	3419.9		6	6	7	0		63687
CAH2062995.1	58.38	11	11	0	973.35		1	1	2	0		13178
CAH2071397.1	241.56	25	24	19	11190	3914.3	13	13	23	16	Carbamidomethylation; Oxidation (M)	83606
CAH2059422.1	165.71	25	25	25	3889.1	5379.3	6	6	8	8	Carbamidomethylation	30697
CAH2044661.1	270.82	34	34	5	18951	23.372	22	20	39	4	Carbamidomethylation; Oxidation (M); Deamidation (NQ)	92282
CAH2064096.1	120.17	9	9	0	2903		3	3	6	0	Carbamidomethylation	26088
CAH2073235.1	42.3	2	2	0	962.14		1	1	2	0		92078
CAH2059419.1	196.33	34	34	20	8647	7032.1	7	7	18	14	Carbamidomethylation; Oxidation (M); Deamidation (NQ)	24185
CAH2064768.1	123.8	16	16	11	1434.5	1148.6	3	2	3	3		23771
CAH2078445.1	213.23	26	25	14	8118.6	598.55	11	11	17	5	Carbamidomethylation; Oxidation (M); Deamidation (NQ)	52249
CAH2060964.1	130.47	14	14	8	4291.5	991.57	3	3	9	4	Deamidation (NQ)	33347
CAH2065639.1	239.56	40	40	25	12854	2022.3	14	13	27	16	Carbamidomethylation; Oxidation (M); Deamidation (NQ)	45974
CAH2052296.1	30.74	7	7	7	948.78	506.15	1	1	2	1	Deamidation (NQ)	20948
CAH2036553.1	230.87	19	7	17	1422.8	4557	10	10	3	14	Carbamidomethylation	63769
CAH2051156.1	155.86	16	16	0	3790.4		5	5	8	0		45317
CAH2071243.1	90.97	10	10	5	1885.6	1012.8	2	2	4	3		25939
CAH2074152.1	157.17	11	11	0	4220.8		7	7	9	0	Carbamidomethylation	71239
CAH2060101.1	29.68	2	2	1	937.4	424.31	2	2	2	1	Carbamidomethylation; Deamidation (NQ)	160259
CAH2046935.1	210.36	38	38	35	7020.3	3610.9	8	8	15	11		30846
CAH2054063.1	145.33	14	10	14	1401.5	1833	5	5	3	6	Deamidation (NQ)	58911
CAH2038497.1	90.72	8	6	2	2797.5	3721.1	4	4	6	1	Carbamidomethylation; Oxidation (M); Deamidation (NQ)	74103
CAH2034256.1	228.47	36	32	14	6520.7	1893.8	11	11	14	7	Carbamidomethylation	46604
CAH2063296.1	214.89	26	16	26	3256.9	7434.2	10	10	7	20	Oxidation (M)	54328
CAH2055204.1	255.96	43	37	42	12053	22105	14	14	26	30	Deamidation (NQ)	45955
CAH2064405.1	100.43	10	10	0	1388.4		2	2	3	0		27211
CAH2047739.1	84.34	6	4	3	462.47	0	2	2	1	1		39509
CAH2047895.1	176.22	27	27	0	10633		6	6	23	0	Oxidation (M); Deamidation (NQ)	29278
CAH2063856.1	183.91	30	30	8	4153.8	733.49	7	7	9	3		35733
CAH2065203.1	195.99	30	30	8	6459	255.6	7	7	14	3	Carbamidomethylation	35754
CAH2059666.1	244.64	38	38	18	8716.5	914.08	12	12	19	8	Carbamidomethylation	45153
CAH2079438.1	96.33	9	9	6	1374.2	1799.2	3	3	3	2	Deamidation (NQ)	48123
CAH2060167.1	142.48	23	23	10	3205.5	540.9	4	4	7	3	Carbamidomethylation; Oxidation (M)	26271
CAH2069857.1	196.67	13	12	11	5949.7	21480	7	6	13	14	Deamidation (NQ)	83908
CAH2079907.1	71.37	8	8	0	457.56		1	1	1	0		19630
CAH2058092.1	186.34	28	28	22	4573.1	2953.3	7	7	10	8	Oxidation (M)	38508
CAH2053009.1	103.43	17	13	10	2282.7	162.5	3	3	5	3	Deamidation (NQ)	22447
CAH2035410.1	62.15	3	3	0	456.13		1	1	1	0		48193
CAH2077298.1	234.67	36	36	16	11831	718.29	11	11	26	5	Carbamidomethylation; Oxidation (M)	46730
CAH2053752.1	77.1	6	6	6	454.13	162.25	1	1	1	1		30245
CAH2071898.1	179.1	12	11	1	11265	179.7	8	8	25	1	Carbamidomethylation; Oxidation (M); Deamidation (NQ)	88724
CAH2071058.1	149.83	22	19	13	2252.5	1283.3	4	4	5	5		25722
CAH2058514.1	142.79	12	12	12	2247.7	908.71	3	3	5	5	Carbamidomethylation	41099
CAH2063271.1	159.41	27	27	4	3139.9	104.72	6	6	7	2	Carbamidomethylation	32688
CAH2052368.1	73.94	8	8	0	895.96		2	2	2	0		31068
CAH2051476.1	185.36	23	23	2	5806.6	0	9	9	13	1	Oxidation (M); Deamidation (NQ)	53333
CAH2076575.1	282.58	30	29	19	22678	5459.2	21	15	51	19	Carbamidomethylation; Oxidation (M); Deamidation (NQ)	97931
CAH2036229.1	224.21	63	53	61	7105.1	8866.2	10	6	16	16	Carbamidomethylation; Oxidation (M)	21413
CAH2072274.1	129.36	13	8	13	884.81	1206	3	3	2	4		32660
CAH2038389.1	130.71	18	13	18	883.25	251.26	3	3	2	3		25401
CAH2078096.1	178.04	19	17	6	3529.3	364.41	6	6	8	3	Carbamidomethylation	44119
CAH2047745.1	77.24	10	2	8	440.28	42006	4	4	1	7	Oxidation (M)	55764
CAH2068036.1	67.83	6	3	3	440.02	2642.4	2	2	1	1	Deamidation (NQ)	68332
CAH2033696.1	244.91	28	26	23	10540	4937.9	13	13	24	17	Carbamidomethylation; Deamidation (NQ)	60731
CAH2043294.1	280.07	19	18	8	17081	2115.7	21	21	39	12	Carbamidomethylation	175384
CAH2045597.1	161.7	19	19	18	2613.1	4235.1	7	7	6	9		41738
CAH2036444.1	369.59	49	37	49	16514	67266	39	38	38	100	Deamidation (NQ)	105150
CAH2038177.1	95.54	33	33	0	1302.9		2	2	3	0		6889
CAH2045745.1	33.98	6	6	0	433.39		1	1	1	0		17990
CAH2059754.1	144.2	25	25	25	3900.2	2473.9	3	3	9	6	Deamidation (NQ)	23176
CAH2064229.1	74.48	2	2	0	432.94		1	1	1	0		70378
CAH2033598.1	31.66	8	8	0	432.8		1	1	1	0		13638
CAH2053601.1	243.5	29	29	5	13847	1479.5	17	13	32	4	Carbamidomethylation; Oxidation (M); Deamidation (NQ)	91739
CAH2073037.1	219.51	25	25	9	6055.9	205.29	9	8	14	4	Carbamidomethylation	49776
CAH2078550.1	187.43	9	9	7	4317.4	1221.4	6	6	10	5	Carbamidomethylation	80030
CAH2063632.1	174.18	41	37	18	6038.8	915.28	9	9	14	7		28908
CAH2072999.1	53.23	11	11	11	427.85	670.55	1	1	1	2		8416
CAH2033606.1	123.33	25	25	20	2133.2	172.83	4	3	5	4	Carbamidomethylation	19613
CAH2051311.1	221.58	36	31	20	10212	2319.1	14	14	24	10	Carbamidomethylation; Deamidation (NQ)	55592
CAH2048306.1	161.37	22	22	14	2547.3	988.33	5	5	6	4	Carbamidomethylation	27164
CAH2062959.1	202.96	28	25	23	3815.4	5190.6	6	6	9	9	Carbamidomethylation	35816
CAH2079616.1	230	20	15	16	3807.5	10942	11	11	9	13	Carbamidomethylation	81176
CAH2051192.1	247.72	32	25	32	10125	20875	12	12	24	25	Carbamidomethylation; Oxidation (M)	51599
CAH2079490.1	244.42	36	36	30	10941	10681	10	5	26	22	Carbamidomethylation; Oxidation (M)	27379
CAH2078308.1	216.56	22	22	4	5852.2	307.22	8	6	14	2	Deamidation (NQ)	60474
CAH2054506.1	194.73	24	24	2	5433	0	9	9	13	1		47969
CAH2072608.1	85.56	6	4	6	1253.7	842.26	2	2	3	3		40852
CAH2044125.1	240.73	42	42	39	8754.8	6472.4	12	12	21	15	Carbamidomethylation; Oxidation (M); Deamidation (NQ)	41482
CAH2058038.1	201.02	28	28	5	4995.7	149.98	11	11	12	6	Carbamidomethylation; Oxidation (M)	52979
CAH2045392.1	150.28	8	8	3	3329.7	0	4	4	8	2		67290
CAH2079906.1	121.86	22	22	0	2080.8		3	3	5	0	Carbamidomethylation; Oxidation (M)	19497
CAH2072115.1	201.26	25	25	9	6656.7	518.83	11	11	16	8	Carbamidomethylation; Deamidation (NQ)	66761
CAH2048125.1	52.01	2	2	0	415.55		1	1	1	0		43519
CAH2064190.1	144.68	19	15	14	1246.2	581.55	4	4	3	5		32112
CAH2054986.1	173.02	26	26	26	3318.7	2478.3	4	2	8	8	Carbamidomethylation; Oxidation (M); Deamidation (NQ)	20801
CAH2045474.1	205.53	21	21	17	6207	1907.5	8	8	15	12	Carbamidomethylation; Oxidation (M)	58836
CAH2034397.1	212.96	17	17	11	5790.5	1109.2	9	9	14	10		81402
CAH2041088.1	54.31	17	17	17	412.95	863.77	1	1	1	2		6773
CAH2072703.1	165.8	34	34	25	4520.8	768.75	9	5	11	7	Carbamidomethylation; Oxidation (M)	22929
CAH2061442.1	104.31	12	12	8	1638.2	253.14	3	3	4	3	Oxidation (M)	37233
CAH2074460.1	60.87	4	4	2	2455.8	548.58	3	3	6	3		63414
CAH2063058.1	177.51	7	3	6	2850.9	1368.3	8	7	7	16	Oxidation (M); Deamidation (NQ)	169845
CAH2039348.1	166.17	24	24	24	3230.2	4443.5	4	4	8	8	Oxidation (M); Deamidation (NQ)	25793
CAH2071133.1	147.72	16	16	16	1612.8	2755.3	3	2	4	5	Oxidation (M)	30129
CAH2059066.1	246.76	54	54	37	13701	2739.8	12	7	34	13	Carbamidomethylation; Deamidation (NQ)	35240
CAH2035491.1	124.6	18	18	11	2013.1	491.46	2	2	5	1		15838
CAH2051189.1	193.75	18	12	12	4418	3400.3	9	9	11	16	Carbamidomethylation; Oxidation (M)	67036
CAH2059584.1	65.4	29	21	8	401.54	188.59	2	2	1	1		11387
CAH2071336.1	101.14	19	6	19	800.6	530.99	4	4	2	4	Carbamidomethylation; Oxidation (M)	35642
CAH2055212.1	83.55	3	3	3	1596.5	1349.9	1	1	4	2		43594
CAH2077079.1	222.62	14	13	3	7177.1	362.48	12	12	18	7	Carbamidomethylation	113866
CAH2043085.1	215.94	55	48	55	3577	4300.5	9	7	9	15	Carbamidomethylation	24274
CAH2047924.1	31.02	1	1	1	396.13	214.01	1	1	1	1	Deamidation (NQ)	126576
CAH2060523.1	101.21	9	9	0	1187.7		2	2	3	0		30870
CAH2078132.1	131	8	6	4	1183	86.556	4	4	3	3	Carbamidomethylation	69569
CAH2051837.1	56.7	5	5	5	788.35	848.51	1	1	2	3		30521
CAH2053906.1	208.63	46	46	15	5121.1	1578.6	7	5	13	3		21885
CAH2065971.1	250.89	26	24	20	9433.5	4714.4	16	16	24	22	Carbamidomethylation; Oxidation (M)	81470
CAH2053839.1	79.91	3	3	0	392.82		1	1	1	0		44161
CAH2038210.1	179.37	12	8	11	1963.7	4959.5	6	5	5	13	Oxidation (M)	55756
CAH2038506.1	199.45	17	17	4	4704.2	28.117	10	9	12	4	Carbamidomethylation; Deamidation (NQ)	85637
CAH2054590.1	147.19	31	27	24	3520.9	2780.1	5	5	9	7	Carbamidomethylation; Oxidation (M)	26392
CAH2071447.1	208.98	22	14	22	3909.2	3908.8	8	8	10	16	Carbamidomethylation; Deamidation (NQ)	59277
CAH2053662.1	215.75	15	7	15	1560.4	3920.5	8	8	4	11		78447
CAH2038928.1	279.62	26	26	0	21823		27	27	56	0	Carbamidomethylation; Oxidation (M)	147551
CAH2074080.1	172.23	17	14	15	3498.7	2033.6	7	7	9	14		59002
CAH2077579.1	186.87	31	20	28	3492.9	3568.2	8	8	9	12	Carbamidomethylation; Oxidation (M)	35252
CAH2063144.1	115.4	18	18	10	3102.9	159.07	3	2	8	3	Oxidation (M); Deamidation (NQ)	30841
CAH2043124.1	241.62	34	31	13	6572.6	1821.2	15	15	17	10	Carbamidomethylation; Deamidation (NQ)	69008
CAH2078877.1	52.05	8	8	0	385.14		1	1	1	0		12276
CAH2070865.1	59.37	8	8	8	384.33	530.5	1	1	1	2		19172
CAH2035521.1	213.03	38	31	30	6523.4	3974.4	10	10	17	11	Carbamidomethylation; Oxidation (M)	34241
CAH2073753.1	38.66	3	3	0	764.87		2	2	2	0	Oxidation (M)	64700
CAH2054892.1	244.79	29	18	24	5725.6	5242.5	14	13	15	22	Carbamidomethylation; Oxidation (M); Deamidation (NQ)	76257
CAH2053201.1	155.13	13	13	2	4942.7	233.72	8	8	13	1	Carbamidomethylation; Deamidation (NQ)	86405
CAH2063463.1	63.47	2	2	0	379.87		1	1	1	0		48938
CAH2072639.1	98.45	1	1	0	758.33		2	2	2	0		220767
CAH2036555.1	171.57	27	27	11	4532.8	1105.7	6	6	12	4		35868
CAH2044197.1	133.95	13	13	5	1509.8	0	3	3	4	2		34353
CAH2051236.1	62.57	4	4	2	754.27	441.6	2	2	2	1		59162
CAH2036613.1	111.84	10	10	7	751.65	48.931	2	2	2	2		30715
CAH2035838.1	160.72	26	26	12	2627.7	273.9	5	5	7	2	Carbamidomethylation	30355
CAH2063603.1	196.69	16	16	6	8257.9	331.41	5	5	22	3	Carbamidomethylation; Oxidation (M); Deamidation (NQ)	57101
CAH2071872.1	161.58	13	13	0	1495.3		4	4	4	0		49287
CAH2038776.1	86.75	11	5	6	372.44	0	2	2	1	1		29585
CAH2064282.1	267.92	35	29	25	10798	8503.3	16	14	29	27	Carbamidomethylation; Oxidation (M); Deamidation (NQ)	63040
CAH2053958.1	91.89	6	6	3	743.83	46.422	2	2	2	1		39882
CAH2038499.1	262.58	44	44	42	16312	5280.3	16	10	44	27	Carbamidomethylation; Oxidation (M); Deamidation (NQ)	49606
CAH2058558.1	215.29	49	49	45	9604.4	23962	8	5	26	40	Carbamidomethylation; Deamidation (NQ)	28961
CAH2035493.1	227.55	35	35	11	9228.5	411	12	10	25	5	Carbamidomethylation	47717
CAH2053389.1	70.49	10	10	10	737.84	951.4	1	1	2	2		12723
CAH2072600.1	74.16	13	13	13	737.66	730.78	1	1	2	3	Oxidation (M)	13828
CAH2058204.1	139.57	9	6	8	2202	836.55	5	5	6	7	Carbamidomethylation	70187
CAH2069587.1	188.85	17	11	7	4030.5	383.31	11	10	11	4	Deamidation (NQ)	84371
CAH2071991.1	141.54	17	17	0	2198.2		5	5	6	0	Carbamidomethylation	35734
CAH2033950.1	211.25	17	17	1	5851.2	2381.9	12	12	16	1	Oxidation (M)	91631
CAH2058584.1	229.7	30	21	27	4020.5	5564.1	14	14	11	23	Carbamidomethylation; Oxidation (M); Deamidation (NQ)	56934
CAH2076316.1	208.95	28	28	20	5847.4	967.91	10	10	16	10	Carbamidomethylation	47599
CAH2048010.1	112.99	7	4	6	1460	2070.3	4	4	4	6	Carbamidomethylation; Oxidation (M); Deamidation (NQ)	91083
CAH2067831.1	115.92	12	12	12	1455.6	645.31	2	2	4	2	Deamidation (NQ)	26638
CAH2044631.1	108.42	6	6	0	1090		3	3	3	0		83279
CAH2065688.1	235.83	40	37	6	7249.2	194.05	13	13	20	4	Carbamidomethylation; Oxidation (M)	41390
CAH2044723.1	187.23	14	10	14	2526.3	622.72	8	2	7	15	Carbamidomethylation	60825
CAH2045275.1	57.22	2	2	2	360.83	403.36	1	1	1	1		73652
CAH2033808.1	95.66	8	4	8	721.24	420.26	2	2	2	3	Oxidation (M)	46870
CAH2077377.1	196.16	25	23	19	6477.5	6052.7	10	10	18	10		49617
CAH2061575.1	277.96	30	28	20	14730	6233.8	20	20	41	17	Carbamidomethylation; Oxidation (M)	95375
CAH2078772.1	75.52	7	7	0	359.17		1	1	1	0		22754
CAH2063673.1	146.74	19	19	7	2155	60.819	4	4	6	2	Carbamidomethylation	35771
CAH2048045.1	152.33	19	16	3	3943.7	0	5	5	11	1	Deamidation (NQ)	42533
CAH2047059.1	233.47	31	24	28	5730.6	14490	12	12	16	29	Carbamidomethylation; Oxidation (M); Deamidation (NQ)	45524
CAH2073364.1	283.79	61	60	51	24241	12521	17	6	68	53	Carbamidomethylation; Oxidation (M); Deamidation (NQ)	41706
CAH2053901.1	124.24	19	19	19	2138	1005.5	3	3	6	6		26623
CAH2037080.1	100.2	7	7	2	1424.4	4144.8	3	3	4	2		60054
CAH2058664.1	123.75	14	14	6	3200	99.708	3	3	9	5		30286
CAH2073713.1	131.45	22	5	22	354.81	3570.5	4	4	1	7		18540
CAH2037542.1	105.41	11	11	3	1773.4	244.99	4	4	5	2		38881
CAH2058634.1	202.24	27	27	19	6360.2	6724	8	8	18	15	Carbamidomethylation; Deamidation (NQ)	38711
CAH2046825.1	246.68	39	39	33	11278	4324	15	9	32	19	Carbamidomethylation; Oxidation (M); Deamidation (NQ)	48033
CAH2054126.1	116.32	15	15	6	1056.3	208.71	2	2	3	3		25431
CAH2047644.1	39.66	4	4	4	1407.6	160.65	1	1	4	1		25321
CAH2062941.1	252.85	29	25	29	5622.4	10525	10	10	16	21	Carbamidomethylation; Oxidation (M); Deamidation (NQ)	47432
CAH2043957.1	302.37	40	40	17	25298	1117.1	28	21	72	23	Carbamidomethylation; Oxidation (M); Deamidation (NQ)	109864
CAH2044434.1	171.87	25	25	16	5261.6	3699.7	9	9	15	9	Carbamidomethylation	59111
CAH2058672.1	163.61	10	10	10	3155.2	2893.9	4	4	9	8	Oxidation (M); Deamidation (NQ)	61759
CAH2036192.1	228.37	30	30	22	5955.5	5433.5	13	13	17	13	Carbamidomethylation; Oxidation (M); Deamidation (NQ)	60473
CAH2054014.1	179.95	12	10	3	3147	277.98	11	11	9	2	Deamidation (NQ)	134680
CAH2046737.1	216.97	36	36	18	4880	869.59	12	11	14	9	Carbamidomethylation; Oxidation (M)	44844
CAH2052960.1	108.37	18	6	18	346.85	476.1	3	3	1	4		19751
CAH2075981.1	185.18	35	31	13	3106.6	699.23	8	8	9	7		33487
CAH2036558.1	187.11	35	35	5	5521.2	486.34	10	10	16	2	Carbamidomethylation	46965
CAH2069841.1	170.64	15	15	0	4135.3		6	6	12	0	Carbamidomethylation	57274
CAH2047105.1	89.25	12	5	12	344.34	408.27	2	2	1	2		24162
CAH2078158.1	170.95	24	24	22	4816.5	12476	5	3	14	20	Oxidation (M)	30379
CAH2073286.1	222.7	35	33	17	10310	2953.4	19	19	30	14	Carbamidomethylation; Oxidation (M)	75861
CAH2066811.1	240.14	28	23	24	7203.6	24820	17	17	21	38	Carbamidomethylation; Oxidation (M)	70620
CAH2075905.1	290.67	28	21	25	9601.2	7488.3	26	16	28	34	Carbamidomethylation; Oxidation (M); Deamidation (NQ)	136478
CAH2044602.1	107.14	11	11	0	1028.1		3	3	3	0	Carbamidomethylation	42464
CAH2047773.1	153.5	10	10	0	2395.3		7	7	7	0	Carbamidomethylation; Deamidation (NQ)	111438
CAH2036334.1	122.21	10	10	0	1710.3		3	3	5	0		47698
CAH2072547.1	135.21	18	18	13	1364.9	582.09	3	3	4	2		29320
CAH2067922.1	292.59	38	35	29	16378	9652.2	25	25	48	30	Carbamidomethylation; Deamidation (NQ)	86833
CAH2070339.1	202.2	44	33	42	4423.8	9390.3	10	10	13	19	Carbamidomethylation; Oxidation (M); Deamidation (NQ)	33647
CAH2072296.1	270.72	24	22	16	12583	8144.4	20	20	37	25	Carbamidomethylation; Oxidation (M); Deamidation (NQ)	117079
CAH2067245.1	245.79	37	37	9	9486.1	571.26	14	14	28	4	Carbamidomethylation; Deamidation (NQ)	51715
CAH2038756.1	220.38	25	22	20	7776.2	2590	13	13	23	15	Carbamidomethylation; Oxidation (M); Deamidation (NQ)	73675
CAH2051539.1	227.15	22	22	18	6416.6	6824.4	11	9	19	13	Carbamidomethylation	66931
CAH2070013.1	166.63	22	22	4	2024.3	256.9	5	5	6	2	Carbamidomethylation	41851
CAH2077383.1	140.21	25	25	5	2021.4	72.575	5	5	6	1	Carbamidomethylation; Deamidation (NQ)	25085
CAH2053993.1	243.3	27	27	2	6399.1	0	13	13	19	1	Carbamidomethylation; Deamidation (NQ)	61608
CAH2067326.1	212.11	23	23	2	6059.6	173.16	9	9	18	2	Carbamidomethylation; Oxidation (M)	58047
CAH2067987.1	150.7	16	13	7	4025.8	11753	7	5	12	10	Carbamidomethylation; Deamidation (NQ)	62296
CAH2053254.1	200.19	25	25	4	6345.7	167.27	11	11	19	2	Carbamidomethylation; Deamidation (NQ)	60687
CAH2053652.1	200.92	28	25	25	3667.5	1875.8	8	7	11	11	Carbamidomethylation; Oxidation (M)	39804
CAH2078782.1	86.41	6	6	6	332.6	328.33	1	1	1	2		30850
CAH2044539.1	294.25	47	28	47	7315.6	18689	23	23	22	38	Carbamidomethylation; Deamidation (NQ)	76209
CAH2036666.1	88.12	5	5	0	992.95		2	2	3	0		46539
CAH2072073.1	106.87	16	16	5	2634.5	270.61	3	3	8	1		24697
CAH2055267.1	98.4	11	11	0	1315.8		3	3	4	0		32948
CAH2063965.1	65.95	30	30	0	1315.6		3	3	4	0		16234
CAH2066876.1	225.66	39	36	13	5574.3	1194.7	15	15	17	6	Carbamidomethylation	58274
CAH2076908.1	206.51	25	16	25	2942	1345.6	8	8	9	13	Carbamidomethylation; Oxidation (M); Deamidation (NQ)	46056
CAH2048159.1	98.81	8	6	2	980.45	93.698	3	3	3	2		54711
CAH2061170.1	229.38	23	23	14	7509.1	2120.1	15	15	23	14	Carbamidomethylation; Deamidation (NQ)	84264
CAH2067389.1	69.29	3	3	0	325.55		1	1	1	0		41295
CAH2068006.1	181.47	21	21	12	3901	1459.5	7	7	12	6		43494
CAH2072798.1	163.5	17	15	17	3891.4	3927.1	6	4	12	14	Carbamidomethylation; Oxidation (M)	40696
CAH2077624.1	207.98	40	37	17	6800.9	1136.7	13	13	21	6	Carbamidomethylation; Oxidation (M); Deamidation (NQ)	49333
CAH2078797.1	50.89	5	3	2	323.53	0	2	2	1	1	Deamidation (NQ)	37645
CAH2034300.1	103.56	12	12	12	646.55	203.75	2	2	2	2		27895
CAH2079648.1	141.98	24	16	24	644.88	721.17	3	3	2	4		20580
CAH2064866.1	172.75	17	14	15	1933.2	1648.6	5	5	6	7		45676
CAH2045030.1	191.51	27	23	27	3535.9	5775.9	8	8	11	14	Carbamidomethylation; Oxidation (M)	40792
CAH2038042.1	122.29	12	12	6	1593.5	526.8	4	4	5	2	Carbamidomethylation	42775
CAH2061648.1	289.08	42	35	40	7327.8	17359	21	21	23	42	Carbamidomethylation; Oxidation (M)	61027
CAH2075835.1	108.42	5	5	5	1274.2	158.17	2	2	4	2	Carbamidomethylation	73589
CAH2038737.1	134.58	19	19	0	2547.5		3	3	8	0	Deamidation (NQ)	24006
CAH2076716.1	229.53	32	28	13	5717.9	494.99	13	7	18	8		56721
CAH2037614.1	124.27	22	22	0	952.1		3	3	3	0		18004
CAH2038672.1	89.6	10	10	0	634.63		2	2	2	0	Carbamidomethylation	29154
CAH2043797.1	188.27	29	25	26	3153.6	5586	7	7	10	11	Deamidation (NQ)	31722
CAH2057675.1	140.05	68	68	55	3151.5	915.17	4	2	10	5	Oxidation (M); Deamidation (NQ)	8194
CAH2071529.1	217.12	37	32	37	3142.7	3850.1	8	6	10	11		34747
CAH2044571.1	168.4	44	44	30	4396.7	819.09	6	3	14	5	Oxidation (M); Deamidation (NQ)	15359
CAH2075884.1	100.6	10	10	5	1256	597.14	2	1	4	1	Deamidation (NQ)	32871
CAH2051370.1	195.22	38	34	28	6271.1	10272	7	3	20	19	Carbamidomethylation; Deamidation (NQ)	27830
CAH2036183.1	150.21	16	16	0	2508.3		4	4	8	0	Carbamidomethylation; Deamidation (NQ)	46779
CAH2073319.1	143.75	6	4	6	626.54	533.17	3	3	2	5		73713
CAH2065163.1	278.38	19	15	15	8725.9	9968.3	24	24	28	35	Carbamidomethylation; Oxidation (M); Deamidation (NQ)	185323
CAH2052802.1	98.09	4	4	0	620.47		2	2	2	0		65461
CAH2073225.1	257.51	29	29	8	11165	471.64	20	16	36	7	Oxidation (M)	80065
CAH2065460.1	236.22	26	22	26	5576.3	5901	12	12	18	23	Deamidation (NQ)	62324
CAH2038207.1	152.9	28	18	28	1858.5	2593.2	5	5	6	9		28867
CAH2053356.1	212.51	61	52	61	4954.6	7068.1	10	5	16	17	Carbamidomethylation; Oxidation (M); Deamidation (NQ)	23018
CAH2037052.1	107.4	18	18	0	928.71		2	2	3	0		19088
CAH2057619.1	211.54	31	31	17	6174.4	322.73	7	7	20	6	Oxidation (M)	29246
CAH2053505.1	147.67	50	50	31	4321.4	840.06	3	3	14	4	Carbamidomethylation	12628
CAH2039194.1	194.11	21	21	3	3085.4	179.69	7	7	10	2	Carbamidomethylation	47297
CAH2053655.1	227.67	17	11	17	5216.7	5514.2	11	11	17	17	Carbamidomethylation; Oxidation (M); Deamidation (NQ)	95696
CAH2043071.1	215.36	20	20	2	5210.1	424.76	10	10	17	2	Carbamidomethylation; Oxidation (M)	80501
CAH2078539.1	239.09	38	38	24	5208.5	938.72	10	6	17	15	Carbamidomethylation; Deamidation (NQ)	40521
CAH2038056.1	192.23	33	33	16	3670.2	291.05	9	9	12	9	Carbamidomethylation	39112
CAH2066364.1	121	19	14	11	2433.1	3742	4	4	8	6	Oxidation (M)	23334
CAH2072112.1	78.71	4	2	2	303.72	351.11	2	2	1	1		65200
CAH2054755.1	37.98	4	4	0	606.24		2	2	2	0		94917
CAH2055281.1	204.04	29	29	18	6966.3	512.89	8	3	23	9	Carbamidomethylation; Oxidation (M)	42726
CAH2043541.1	99.21	5	5	5	1211.3	550.37	2	2	4	2		60268
CAH2065985.1	123.76	12	10	2	2422	1887.6	7	7	8	1	Carbamidomethylation	59120
CAH2058153.1	29.79	7	7	0	302.47		1	1	1	0		15902
CAH2036443.1	219.7	28	26	23	4532.7	6202.7	11	11	15	17	Oxidation (M); Deamidation (NQ)	57373
CAH2058457.1	217.07	14	10	13	3918.9	5499.7	8	4	13	27	Deamidation (NQ)	74521
CAH2047481.1	164.37	18	16	6	2110	660.99	6	3	7	4	Deamidation (NQ)	40874
CAH2078695.1	201.15	54	48	41	5724	2310.5	7	2	19	14	Carbamidomethylation; Oxidation (M); Deamidation (NQ)	15532
CAH2065550.1	77.51	9	3	6	301.21	585.26	3	3	1	3		38145
CAH2075795.1	67.31	2	2	0	301.12		1	1	1	0		84668
CAH2037028.1	249.84	16	15	3	6014.4	63.836	16	16	20	6	Carbamidomethylation; Deamidation (NQ)	147387
CAH2070102.1	178.65	9	9	5	2702.8	360.11	6	6	9	3	Carbamidomethylation	96087
CAH2061519.1	35.41	2	2	2	300.01	403.01	1	1	1	2		93225
CAH2077547.1	207.34	19	19	0	4794		9	9	16	0	Carbamidomethylation; Oxidation (M)	71662
CAH2069995.1	114.36	12	12	0	2692.4		2	2	9	0	Carbamidomethylation; Oxidation (M)	25116
CAH2073653.1	169.86	16	16	0	2093		6	6	7	0		62020
CAH2033552.1	116.12	22	22	10	895.94	173.77	2	2	3	2	Deamidation (NQ)	16621
CAH2074081.1	155.25	27	27	27	2387	1338.1	6	6	8	11		34595
CAH2072559.1	197.2	8	8	4	3275.8	1038.4	8	8	11	5	Carbamidomethylation	134245
CAH2054588.1	89.6	9	9	3	1190.7	366.99	3	3	4	1	Oxidation (M); Deamidation (NQ)	51659
CAH2063070.1	147.42	14	8	14	595.22	1525.1	4	4	2	4		39184
CAH2039082.1	95.56	14	14	7	594.15	320.03	2	1	2	1		19249
CAH2069564.1	89.42	6	4	6	295.61	1394.1	2	2	1	3	Oxidation (M)	43256
CAH2047814.1	138.09	17	17	7	2068.8	227.77	5	4	7	5	Carbamidomethylation; Oxidation (M)	39379
CAH2071625.1	29.36	3	3	0	295.22		1	1	1	0		54216
CAH2070332.1	118.81	7	4	3	884.25	4233.5	6	6	3	3	Carbamidomethylation; Oxidation (M); Deamidation (NQ)	130035
CAH2069334.1	87.46	31	31	31	883.13	494.22	2	2	3	4		10909
CAH2036796.1	205.64	33	28	29	2059.8	1400.7	8	6	7	8	Carbamidomethylation	34767
CAH2073657.1	160.45	22	22	0	3232.8		8	8	11	0	Carbamidomethylation	51318
CAH2038918.1	178.25	30	30	11	3522.5	889.51	8	8	12	3	Deamidation (NQ)	36530
CAH2038179.1	163.31	9	9	2	4104.1	267.43	7	7	14	1	Carbamidomethylation; Oxidation (M); Deamidation (NQ)	112557
CAH2069136.1	127.26	15	15	15	2637.7	701.78	3	1	9	5		30613
CAH2055324.1	257	32	27	32	5263.9	9442	15	15	18	25	Oxidation (M)	58753
CAH2076698.1	50.14	1	1	1	291.65	503.12	1	1	1	2		110081
CAH2066448.1	129.01	13	10	8	581.57	496.86	3	3	2	2		31408
CAH2053091.1	97.83	4	2	4	290.72	695.55	2	1	1	2		57876
CAH2057625.1	45.37	17	17	0	580.78		2	2	2	0	Carbamidomethylation	12487
CAH2033831.1	77.79	20	20	0	867.05		2	2	3	0		11601
CAH2063036.1	142.57	12	9	9	1155.1	380.85	4	2	4	4		50525
CAH2071948.1	184.93	9	7	4	2884.2	594.78	10	10	10	7	Deamidation (NQ)	161968
CAH2063976.1	108.88	30	30	12	2016.4	941.09	3	3	7	3	Carbamidomethylation; Oxidation (M); Deamidation (NQ)	14453
CAH2069525.1	126.91	16	16	0	2590.1		4	4	9	0		35360
CAH2043653.1	94.12	5	3	2	575.38	120.71	3	3	2	1	Deamidation (NQ)	98527
CAH2069749.1	66.96	10	10	0	286.64		1	1	1	0		15544
CAH2033741.1	135.03	13	13	10	1146.2	0	3	3	4	4	Deamidation (NQ)	42830
CAH2036790.1	74.5	11	11	5	572.78	265.35	2	2	2	1	Carbamidomethylation	34992
CAH2034770.1	179.57	11	11	0	3140.2		8	8	11	0	Carbamidomethylation	103934
CAH2077901.1	178.61	29	29	11	2569.2	464.87	5	5	9	3	Carbamidomethylation; Deamidation (NQ)	26449
CAH2064040.1	226.07	24	24	0	5421.6		12	12	19	0	Carbamidomethylation	78881
CAH2073345.1	170.59	19	19	10	3687.3	258.78	8	8	13	5	Deamidation (NQ)	50756
CAH2059491.1	85.54	5	5	2	564.79	0	2	2	2	1		61727
CAH2044398.1	193.21	30	22	26	2820.6	5070.7	8	7	10	17	Oxidation (M)	32449
CAH2044503.1	220.12	24	24	2	7599	133.97	17	17	27	1	Carbamidomethylation; Oxidation (M); Deamidation (NQ)	82640
CAH2058671.1	168.79	25	25	10	1969.4	395.54	5	5	7	3		31923
CAH2064424.1	208.21	16	15	15	3648.9	5863.7	11	11	13	13		78388
CAH2069771.1	35.54	5	5	0	280.4		1	1	1	0		17509
CAH2044721.1	142.94	39	26	39	1960.4	1194.5	3	3	7	10	Oxidation (M)	14907
CAH2064358.1	157.64	19	15	4	2239.2	0	6	6	8	1	Deamidation (NQ)	47938
CAH2080467.1	163.11	33	33	13	3628.8	425.63	5	3	13	4	Carbamidomethylation; Oxidation (M)	24323
CAH2066630.1	176.86	12	9	7	1952.1	2175.9	7	7	7	7	Carbamidomethylation; Deamidation (NQ)	74150
CAH2079505.1	111.57	12	12	4	1393.8		3	2	5	1		27325
CAH2063074.1	106.76	10	10	10	556.84	894.81	2	2	2	2		23634
CAH2051214.1	63.38	9	9	9	278.36	197.19	1	1	1	2		13855
CAH2037571.1	48.51	2	2	0	278.18		1	1	1	0		53001
CAH2038594.1	82.33	7	7	0	556.15		2	2	2	0	Carbamidomethylation	43744
CAH2070469.1	154.03	14	14	14	2220.9	4363.4	4	4	8	11	Carbamidomethylation; Oxidation (M)	37628
CAH2035391.1	162.35	17	14	14	1109.2	1172.4	5	5	4	6		48838
CAH2073856.1	127.57	20	20	5	1108.7	132.01	3	3	4	1		23040
CAH2055357.1	134.67	11	11	0	1939.9		6	6	7	0	Carbamidomethylation; Oxidation (M); Deamidation (NQ)	83429
CAH2039119.1	107.47	24	24	0	2209.1		3	3	8	0	Oxidation (M); Deamidation (NQ)	23253
CAH2053236.1	167.81	22	19	7	3311.7	190.18	8	8	12	4		51433
CAH2060749.1	138.92	29	26	7	1649.5	754.63	6	6	6	4		27345
CAH2059752.1	192.76	11	11	5	4111.6	521.09	9	9	15	5		109081
CAH2046827.1	156.03	30	30	24	2725.2	2267.7	5	2	10	6	Oxidation (M); Deamidation (NQ)	16863
CAH2036995.1	167.23	14	12	2	1631.4	32.43	6	6	6	1		62616
CAH2043591.1	72.99	5	5	0	270.76		1	1	1	0		42067
CAH2069547.1	171.03	26	26	3	3246.3		8	7	12	3	Deamidation (NQ)	45022
CAH2063197.1	33.25	4	2	4	540.81	346.09	2	2	2	2	Deamidation (NQ)	72347
CAH2043711.1	181.94	30	15	27	2162.1	7229	8	8	8	9	Carbamidomethylation	40935
CAH2058321.1	89.06	4	4	0	1080.9		3	3	4	0		139409
CAH2079568.1	179.73	13	13	2	2972.4	172.39	7	7	11	2	Carbamidomethylation	76609
CAH2037375.1	162.61	16	16	0	1889.9		5	5	7	0	Carbamidomethylation	54033
CAH2064331.1	54.74	3	2	2	269.14	847.75	2	2	1	1		72199
CAH2078057.1	150.32	9	9	0	1345.4		4	4	5	0	Carbamidomethylation	67223
CAH2069973.1	102.23	21	21	6	804.6	0	3	3	3	1		21356
CAH2034447.1	119.27	8	8	2	1340.9	0	3	3	5	1	Carbamidomethylation	43920
CAH2054886.1	102.7	5	5	3	1605.8	892.81	3	3	6	3	Carbamidomethylation; Deamidation (NQ)	89421
CAH2058601.1	131.67	18	18	0	1866.2		6	6	7	0	Carbamidomethylation	41730
CAH2051724.1	233.26	27	25	15	4494.5	758.15	13	10	17	8	Carbamidomethylation; Deamidation (NQ)	69165
CAH2051233.1	162.74	22	22	4	2377.3	180.65	5	4	9	1		36336
CAH2080258.1	347.55	60	58	57	24265	22339	38	15	92	84	Carbamidomethylation; Oxidation (M); Deamidation (NQ)	61954
CAH2072241.1	169.47	15	12	5	1579.2	392.09	7	7	6	3		71062
CAH2035923.1	144.56	16	16	0	2630.5		6	6	10	0	Deamidation (NQ)	50133
CAH2072543.1	60.77	5	5	0	262.67		1	1	1	0		24811
CAH2079542.1	195.2	30	30	7	3673.2	283.21	9	9	14	2	Carbamidomethylation	46979
CAH2060318.1	65.57	6	6	0	261.97		1	1	1	0		22840
CAH2063737.1	45.66	4	4	4	261	291.71	1	1	1	1		34216
CAH2038697.1	105.45	18	18	0	1826.9		3	3	7	0		25242
CAH2072166.1	268.48	36	36	11	9392.3	1422.6	21	21	36	16	Carbamidomethylation; Deamidation (NQ)	90887
CAH2044446.1	227.31	32	26	30	3651.6	6941.2	14	14	14	16	Carbamidomethylation; Deamidation (NQ)	57919
CAH2059529.1	70.74	31	17	31	260.55	12001	2	2	1	5	Deamidation (NQ)	8896
CAH2038627.1	198.81	12	7	9	2082.3	659.89	9	9	8	10	Oxidation (M); Deamidation (NQ)	116100
CAH2072295.1	252.79	49	49	42	8766	6001.8	12	4	34	27	Deamidation (NQ)	26710
CAH2055269.1	55.76	27	27	0	773.03		2	2	3	0		8230
CAH2044595.1	141.96	12	12	0	1803.1		4	4	7	0		45628
CAH2048400.1	34.47	5	5	2	514.73	222.35	2	2	2	1	Deamidation (NQ)	56738
CAH2046725.1	174.69	31	31	18	2573.2	695.82	7	7	10	5	Carbamidomethylation	29033
CAH2038504.1	83.63	12	12	0	514.6		2	2	2	0	Carbamidomethylation	20383
CAH2038569.1	124.31	19	19	12	1799.1	1418.3	5	5	7	6	Deamidation (NQ)	44301
CAH2072478.1	64.22	3	3	0	256.96		1	1	1	0		44116
CAH2061238.1	175.43	17	10	12	770.17	2069.8	6	6	3	8		51957
CAH2043809.1	31.02	1	1	1	513.42	283.6	1	1	2	3		113706
CAH2059378.1	152.27	29	29	29	4362.4	1465.3	4	4	17	10	Carbamidomethylation; Oxidation (M); Deamidation (NQ)	19053
CAH2064960.1	256.96	31	18	31	3078.6	5986.7	15	15	12	19	Oxidation (M)	68822
CAH2037237.1	171.64	39	39	17	4358.4	447.55	6	6	17	3	Deamidation (NQ)	25457
CAH2064554.1	122.02	8	8	3	768.64	81.993	3	3	3	2	Carbamidomethylation	47650
CAH2044834.1	133.95	9	9	0	1277.9		4	4	5	0	Deamidation (NQ)	64504
CAH2073711.1	293.59	38	33	38	12989	11012	20	12	51	59	Carbamidomethylation; Deamidation (NQ)	60584
CAH2058692.1	67.03	5	5	5	509.34	283.59	1	1	2	1	Oxidation (M)	30925
CAH2058528.1	102.3	17	10	12	1018.6	877.67	3	3	4	5	Carbamidomethylation	20276
CAH2055062.1	124.25	5	2	3	254.63	0	2	2	1	2	Carbamidomethylation	58520
CAH2063992.1	254.11	29	24	22	6852.4	3575.9	20	19	27	24	Carbamidomethylation; Deamidation (NQ)	102780
CAH2034759.1	137.13	11	11	0	3043.5		6	6	12	0	Carbamidomethylation	88000
CAH2039406.1	181.66	48	48	31	2787.8	3223.4	6	3	11	11	Oxidation (M)	18755
CAH2064076.1	155.4	19	19	9	1265.7	269.15	4	4	5	3		27034
CAH2038221.1	90.65	9	9	3	758.57	0	2	2	3	1		29691
CAH2066729.1	103.77	16	16	0	1515.9		4	4	6	0	Carbamidomethylation; Deamidation (NQ)	38791
CAH2033464.1	198.54	18	18	4	4285.2	0	8	3	17	3	Carbamidomethylation; Oxidation (M); Deamidation (NQ)	66501
CAH2054351.1	270.04	32	32	25	12582	12785	16	5	50	37	Carbamidomethylation; Oxidation (M); Deamidation (NQ)	53457
CAH2078038.1	182.76	26	26	10	3263.1	278.94	8	8	13	4	Carbamidomethylation	44240
CAH2036606.1	208.21	45	42	6	4515.9	777.18	13	11	18	3	Carbamidomethylation; Oxidation (M); Deamidation (NQ)	42247
CAH2072212.1	207.69	30	28	26	2000.1	2145.8	8	8	8	14	Carbamidomethylation; Deamidation (NQ)	44296
CAH2077766.1	206.29	55	30	51	2747.7	4092.7	11	11	11	14	Carbamidomethylation; Deamidation (NQ)	29074
CAH2036476.1	230.51	43	31	35	3244.2	1800.1	12	12	13	17		41418
CAH2046383.1	144.73	18	18	0	1496.6		5	4	6	0		37742
CAH2046285.1	119.75	8	8	0	995.82		3	2	4	0		47193
CAH2078882.1	103.63	43	26	43	746.7	510.54	3	3	3	4	Deamidation (NQ)	11412
CAH2072889.1	185.21	13	10	4	1741.6	510.38	9	9	7	6	Carbamidomethylation; Deamidation (NQ)	96313
CAH2045954.1	98.62	4	2	4	1242.9	3630.3	4	4	5	5	Carbamidomethylation	163717
CAH2038603.1	63.14	4	4	0	248.49		1	1	1	0		25980
CAH2038514.1	133.72	11	10	7	993.85	563.72	5	5	4	4	Deamidation (NQ)	53562
CAH2035978.1	147.7	22	19	9	1981.3	642.47	5	5	8	2	Oxidation (M)	33791
CAH2071765.1	184.91	7	3	7	989.87	9453.6	6	6	4	9	Carbamidomethylation	109521
CAH2078417.1	103.82	33	33	33	1480.4	126.04	2	1	6	4	Oxidation (M); Deamidation (NQ)	9718
CAH2037057.1	156.16	13	13	0	2461.8		6	6	10	0	Carbamidomethylation	59183
CAH2078500.1	80.9	9	9	0	983.83		2	2	4	0		39937
CAH2058409.1	125.07	12	7	12	735.19	701.8	3	3	3	4		33530
CAH2038211.1	109.46	12	12	0	1224.5		4	4	5	0	Carbamidomethylation	44331
CAH2034354.1	57.06	4	4	1	973.05	206.63	3	3	4	1	Deamidation (NQ)	87962
CAH2077062.1	158.78	26	19	13	1216.1	339.8	5	5	5	3		26155
CAH2076506.1	155.84	19	5	16	486.27	1899.4	8	8	2	10	Oxidation (M)	58521
CAH2077691.1	225.37	27	21	27	5591.2	17409	9	5	23	27	Carbamidomethylation; Oxidation (M); Deamidation (NQ)	41265
CAH2043925.1	239.41	32	18	32	3395.2	5896.4	16	16	14	25	Carbamidomethylation; Oxidation (M)	69992
CAH2059187.1	191.1	24	24	0	1692.7		7	7	7	0	Carbamidomethylation	47841
CAH2064643.1	75.01	8	8	0	241.76		1	1	1	0		23657
CAH2077630.1	190.94	20	20	7	3624.8	1151.2	9	9	15	7	Carbamidomethylation; Oxidation (M); Deamidation (NQ)	68807
CAH2053757.1	141.43	6	6	2	965.74	204.08	3	3	4	1		81494
CAH2059979.1	122.47	8	4	5	240.86	266.37	2	2	1	2	Carbamidomethylation	39636
CAH2036256.1	124.17	13	13	9	1444.8	410.64	3	3	6	2	Deamidation (NQ)	41838
CAH2054109.1	126.56	4	4	0	1203.8		4	4	5	0		112854
CAH2039338.1	109.34	3	2	3	481.42	129.63	3	3	2	3		122950
CAH2077893.1	190.61	16	16	0	2643.1		8	8	11	0		72656
CAH2054498.1	119.02	11	11	7	1437	1351.5	3	3	6	3	Carbamidomethylation; Oxidation (M); Deamidation (NQ)	36032
CAH2073840.1	62.72	2	1	1	238.96	0	2	2	1	1		97207
CAH2043215.1	137.51	10	10	7	2384.1	2608.3	4	4	10	6		60958
CAH2063677.1	178.21	12	11	2	2140.1	85.105	9	8	9	2		103296
CAH2037255.1	133.93	14	14	5	1185.3	230.83	3	3	5	2		39556
CAH2078063.1	168.43	19	19	0	2604.1		6	6	11	0	Carbamidomethylation	54456
CAH2054221.1	70.26	3	3	0	236.58		1	1	1	0		65444
CAH2076042.1	221.52	57	34	53	4966.3	3590.3	10	7	21	16		24059
CAH2070248.1	250.32	36	24	36	3302.5	8159.5	17	17	14	23		78284
CAH2058732.1	104.18	24	24	24	1179.1	239.16	3	1	5	3	Oxidation (M)	14323
CAH2064248.1	228.75	23	23	1	6595.3	0	14	14	28	2	Carbamidomethylation; Deamidation (NQ)	93628
CAH2067213.1	101.08	7	7	7	469.31	1043.9	2	2	2	2	Carbamidomethylation	41260
CAH2061578.1	155.92	14	14	14	2340.2	461.6	4	2	10	7	Oxidation (M); Deamidation (NQ)	39804
CAH2057746.1	181.71	42	42	11	2571.2	389.31	9	9	11	4	Carbamidomethylation	37071
CAH2072643.1	192.04	7	6	7	2567.1	2962	7	7	11	12		152440
CAH2033848.1	66.19	10	10	10	930.16	480.03	1	1	4	2		13709
CAH2060775.1	177.39	11	11	3	2785.9	294.79	7	7	12	3	Carbamidomethylation	91746
CAH2053416.1	238.32	54	54	38	4640.7	1524.7	13	7	20	14	Carbamidomethylation	35638
CAH2069073.1	227.36	33	31	33	3006.9	7158.6	11	11	13	14	Carbamidomethylation	41456
CAH2044759.1	139.88	26	26	17	1154.3	231.02	3	3	5	2	Carbamidomethylation	17204
CAH2058490.1	98.51	13	13	0	922.03		4	4	4	0	Carbamidomethylation	57534
CAH2077389.1	195.4	18	18	5	3912.8	193.94	8	8	17	2		61831
CAH2061378.1	193.93	16	13	10	1839.5	1050.8	9	9	8	5	Deamidation (NQ)	70528
CAH2072897.1	147.83	16	13	13	1832.1	2093.8	5	5	8	4	Carbamidomethylation	41337
CAH2067969.1	63.94	2	2	0	228.2		1	1	1	0		60494
CAH2072247.1	177.39	26	26	26	2049.3	1949.3	6	6	9	12	Carbamidomethylation; Oxidation (M)	30740
CAH2072569.1	166.81	24	18	12	1591.9	186	4	4	7	4		27985
CAH2078192.1	88.71	5	5	0	454.46		2	2	2	0	Carbamidomethylation	52206
CAH2053352.1	173.7	14	14	0	1817.4		7	7	8	0	Carbamidomethylation	81551
CAH2058076.1	186.62	23	21	12	1814	465.51	8	5	8	8	Carbamidomethylation	49554
CAH2034489.1	261.19	36	29	27	5668	109870	20	20	25	18	Carbamidomethylation; Oxidation (M); Deamidation (NQ)	82195
CAH2058810.1	241.66	36	34	17	6570.6	1988.8	15	13	29	17	Carbamidomethylation; Deamidation (NQ)	60258
CAH2052241.1	255.12	30	30	11	5889.6	1476.3	14	14	26	7	Carbamidomethylation; Deamidation (NQ)	80939
CAH2067877.1	155.84	15	15	7	1804.5	443.6	5	4	8	2	Oxidation (M); Deamidation (NQ)	41777
CAH2051659.1	69.53	11	11	11	451.06	147.73	1	1	2	3	Oxidation (M)	16572
CAH2080260.1	73.71	6	6	0	225.22		1	1	1	0		24922
CAH2072588.1	90	17	17	0	449.9		2	2	2	0		16408
CAH2047135.1	270.78	31	30	25	8992.3	5902.4	17	2	40	33	Carbamidomethylation; Oxidation (M); Deamidation (NQ)	60927
CAH2072483.1	236.88	22	22	11	5602	546.46	14	7	25	7		84390
CAH2058858.1	219.47	34	9	34	1119.7	14505	12	12	5	20	Carbamidomethylation; Oxidation (M); Deamidation (NQ)	50076
CAH2043662.1	51.35	3	3	0	223.69		1	1	1	0		39661
CAH2070181.1	234.03	28	28	0	4697.2		12	12	21	0	Carbamidomethylation	63720
CAH2070910.1	58.52	3	3	0	223.62		1	1	1	0		39471
CAH2076583.1	270.03	30	25	28	5574.7	5111	21	21	25	28	Carbamidomethylation	102021
CAH2072990.1	121.35	17	17	0	1333.3		5	5	6	0	Carbamidomethylation	32894
CAH2039233.1	155	24	24	7	2884.1	0	5	5	13	1	Carbamidomethylation; Deamidation (NQ)	30147
CAH2045540.1	216.35	23	21	7	3327.2	482.23	12	11	15	5	Carbamidomethylation; Deamidation (NQ)	90176
CAH2073396.1	187.8	19	17	10	2435.9	417.77	9	7	11	7	Oxidation (M)	72422
CAH2055199.1	113.16	7	2	5	221.37	47.782	3	3	1	2		58687
CAH2059972.1	219.46	40	40	3	4194.3	0	12	12	19	1	Carbamidomethylation; Oxidation (M)	47910
CAH2079213.1	198.2	31	28	6	3966	329.56	11	11	18	2	Carbamidomethylation; Deamidation (NQ)	53851
CAH2047820.1	169.48	10	10	9	1537	957.43	6	2	7	8	Carbamidomethylation; Deamidation (NQ)	67862
CAH2075907.1	217.81	13	12	11	2414.1	1823.3	8	5	11	13	Carbamidomethylation; Deamidation (NQ)	96190
CAH2052338.1	136.93	11	11	2	1094.3	0	5	5	5	1		59524
CAH2036811.1	61.47	2	2	2	218.69	197.21	1	1	1	2		49570
CAH2080263.1	209.75	24	20	16	3055.8	1363.9	12	12	14	13	Deamidation (NQ)	69446
CAH2057624.1	165.44	12	12	6	1307.9	223.26	5	3	6	3	Deamidation (NQ)	62197
CAH2079144.1	156.32	19	17	6	2394.6	566.26	7	7	11	5		38836
CAH2076902.1	94.89	6	5	1	869.62	0	4	4	4	1	Carbamidomethylation	63314
CAH2045743.1	105.26	10	10	0	431.17		2	2	2	0		35803
CAH2070313.1	132.2	11	11	0	2154.3		5	5	10	0	Carbamidomethylation; Deamidation (NQ)	67830
CAH2044819.1	184.07	21	21	0	3651.7		6	6	17	0	Carbamidomethylation; Oxidation (M)	46084
CAH2078730.1	110.65	9	9	0	642.16		2	2	3	0	Carbamidomethylation	36823
CAH2054422.1	190.37	24	24	24	2995.7	593.36	6	1	14	10		34366
CAH2033698.1	252.23	45	45	19	7686.1	177.13	18	8	36	16	Oxidation (M); Deamidation (NQ)	61421
CAH2079507.1	37.67	3	3	0	213.3		1	1	1	0		47066
CAH2055082.1	156.96	21	18	17	1489.6	976.7	5	5	7	7		33718
CAH2055076.1	171.51	12	12	10	2764.6	632.91	5	2	13	5	Oxidation (M); Deamidation (NQ)	45102
CAH2058790.1	68.3	6	6	0	635.45		3	3	3	0		54486
CAH2076696.1	110.26	6	3	6	209.98	250.61	2	2	1	2		52348
CAH2047922.1	43.27	2	2	0	209.19		1	1	1	0		57951
CAH2078155.1	139.6	8	3	8	209.04	211.07	3	2	1	7		59694
CAH2045222.1	195.37	30	30	30	1879.2	1996.3	6	3	9	15	Oxidation (M)	30447
CAH2037030.1	169.93	13	6	13	625.5	1506.8	7	7	3	13	Carbamidomethylation	75729
CAH2035026.1	136.98	19	15	7	1455.7	0	6	4	7	2	Carbamidomethylation	39175
CAH2066963.1	179.72	24	24	0	1662		6	6	8	0	Carbamidomethylation	39281
CAH2061625.1	129.13	11	11	0	1245.5		5	5	6	0		65292
CAH2043040.1	165.99	23	23	4	2074.2	153.3	7	6	10	1	Carbamidomethylation	40879
CAH2060022.1	101.17	9	4	7	414.64	3233.4	4	4	2	5		57750
CAH2052959.1	153.67	24	6	24	414.4	62360	4	4	2	4		25165
CAH2069935.1	93.88	7	7	0	413.38		2	2	2	0	Carbamidomethylation	51072
CAH2052925.1	186.2	34	34	0	2892.2		8	8	14	0		34728
CAH2037277.1	150.9	29	29	29	1032.6	856.72	4	2	5	6		18202
CAH2057612.1	51.83	2	2	2	206.5	308.68	1	1	1	1		48962
CAH2078014.1	131.62	15	15	0	1032.5		4	4	5	0		33694
CAH2035421.1	297.95	22	22	1	11140	0	37	37	54	1	Carbamidomethylation	251645
CAH2065111.1	269.1	19	19	2	8867.5	0	17	16	43	2	Carbamidomethylation; Oxidation (M); Deamidation (NQ)	164362
CAH2038706.1	75.81	7	4	3	206.19	53.037	2	2	1	1		35757
CAH2072348.1	159.43	11	5	11	823.67	706.08	7	7	4	9	Carbamidomethylation	80352
CAH2072440.1	113.83	10	10	10	615.81	373.65	2	2	3	4		28985
CAH2058072.1	225.51	46	37	46	5539.6	5734.7	12	5	27	28	Deamidation (NQ)	28027
CAH2039362.1	115.33	7	7	7	614.6	440.24	2	2	3	4		40253
CAH2053238.1	132.53	10	2	8	612.72	212.3	8	7	3	10	Carbamidomethylation; Deamidation (NQ)	102630
CAH2053766.1	142.29	13	7	13	814.82	555.02	5	4	4	8		53686
CAH2061619.1	177.57	17	14	13	1218	974.84	5	4	6	7	Carbamidomethylation; Deamidation (NQ)	44123
CAH2076148.1	218.15	25	25	13	3853.3	749.61	11	11	19	8	Carbamidomethylation; Oxidation (M); Deamidation (NQ)	73227
CAH2066076.1	132.78	10	7	7	405.2	757.84	3	3	2	3		39324
CAH2072313.1	54.12	11	11	11	202.51	224.2	1	1	1	1		12397
CAH2071658.1	224.3	29	24	16	3639	2540.7	15	15	18	11	Carbamidomethylation; Deamidation (NQ)	78792
CAH2070258.1	185.85	52	39	45	2622.2	6111.8	7	6	13	16	Oxidation (M)	23762
CAH2072002.1	196.53	20	18	9	4830.6	150.65	13	11	24	8	Carbamidomethylation; Deamidation (NQ)	83508
CAH2045997.1	74.07	6	6	0	602.66		2	2	3	0		45773
CAH2058574.1	114.41	9	6	9	602.64	1089.6	3	3	3	3		39181
CAH2054514.1	181.69	17	15	13	2810.8	1320.6	9	9	14	10	Deamidation (NQ)	58715
CAH2054462.1	173.45	18	18	15	3610.6	90.622	5	3	18	5	Deamidation (NQ)	31131
CAH2060067.1	181.59	8	6	1	1804.3	479.37	7	6	9	1	Carbamidomethylation	120570
CAH2058309.1	193.47	18	18	4	3004.5	1551.4	7	3	15	3	Oxidation (M)	56564
CAH2069055.1	95.98	17	17	9	400.32	57.764	2	2	2	1		16403
CAH2053558.1	111.14	11	11	0	1400		5	5	7	0		58548
CAH2033626.1	128.49	7	7	0	799.97		4	3	4	0		74671
CAH2054211.1	56.7	2	1	1	199.01	56.161	2	2	1	1	Oxidation (M)	113181
CAH2065616.1	92.35	10	6	10	396.23	2683.6	2	2	2	2		21861
CAH2077811.1	78.54	10	10	0	594.15		2	2	3	0	Deamidation (NQ)	34107
CAH2070540.1	200.59	49	43	32	1772.2	1356	9	9	9	7	Carbamidomethylation; Deamidation (NQ)	23533
CAH2054582.1	127.77	12	12	0	983.84		3	3	5	0	Deamidation (NQ)	35370
CAH2075853.1	52.3	4	4	0	196.6		1	1	1	0		32116
CAH2069676.1	38.89	2	2	2	393.13	35.805	1	1	2	1		77361
CAH2039270.1	56.19	19	19	0	393.09		1	1	2	0		16417
CAH2076693.1	64.16	2	2	0	196.46		1	1	1	0		69252
CAH2073964.1	184.77	23	19	7	1766.1	111.3	7	6	9	6		39277
CAH2038614.1	142.07	32	16	32	584.76	3174.5	5	5	3	9	Carbamidomethylation	15853
CAH2048070.1	165.24	14	14	3	1947.8	157.51	4	4	10	1	Carbamidomethylation	49394
CAH2043857.1	259.66	29	15	27	1947.6	8350.1	13	13	10	21	Carbamidomethylation; Oxidation (M); Deamidation (NQ)	54069
CAH2047608.1	49.35	3	3	0	194.75		1	1	1	0		65284
CAH2054896.1	171.45	16	16	0	3096.7		8	8	16	0	Carbamidomethylation	60207
CAH2073854.1	186.07	10	10	0	2126.6		8	7	11	0	Carbamidomethylation	116501
CAH2052358.1	59.57	8	8	0	193.27		1	1	1	0		17191
CAH2064135.1	163.43	9	6	5	1153.8	439.33	5	5	6	4	Deamidation (NQ)	80944
CAH2059448.1	121.56	18	13	14	575.18	330.5	3	3	3	4		33263
CAH2071938.1	147.81	7	7	1	1339	74.388	5	5	7	1		107300
CAH2043622.1	187.76	20	18	2	3058.5	0	11	11	16	1	Oxidation (M)	79349
CAH2078337.1	58.47	7	7	7	382.11	400.34	2	1	2	2		34221
CAH2044542.1	139.19	11	11	0	761.06		4	4	4	0	Carbamidomethylation	52864
CAH2064021.1	61.24	5	3	5	190.06	632.67	2	2	1	3	Deamidation (NQ)	63215
CAH2034399.1	134.66	6	5	1	1139.1	130.58	6	6	6	1	Carbamidomethylation	129770
CAH2059647.1	108.82	36	29	17	758.67	796.66	4	4	4	3		16064
CAH2063499.1	108.69	9	9	5	756.32	126.9	4	4	4	2		68618
CAH2079254.1	166.61	13	13	1	1701.7		7	5	9	1	Carbamidomethylation	85353
CAH2053139.1	67.42	6	6	0	755.7		3	3	4	0	Deamidation (NQ)	61400
CAH2060156.1	40.38	6	6	0	188.78		1	1	1	0	Carbamidomethylation	28106
CAH2055236.1	117.18	25	25	18	751.22	789.61	3	3	4	4	Carbamidomethylation	18334
CAH2067575.1	217.99	22	19	20	2615.8	3660.7	10	10	14	13		70103
CAH2034558.1	154.81	27	19	20	1120.8	874.16	6	6	6	5	Carbamidomethylation; Oxidation (M); Deamidation (NQ)	32654
CAH2072215.1	229.47	26	7	25	933.43	3464.5	11	11	5	17	Deamidation (NQ)	62787
CAH2080221.1	250.9	42	42	11	6345.7	94.078	17	9	34	7	Carbamidomethylation; Oxidation (M); Deamidation (NQ)	53257
CAH2054722.1	141.2	13	4	11	373	944.85	6	6	2	6		68877
CAH2046102.1	108.29	16	16	5	932.45	189.09	3	3	5	1	Deamidation (NQ)	28529
CAH2043807.1	218.11	22	15	17	2051	1640.9	12	8	11	13	Deamidation (NQ)	70706
CAH2063292.1	129.26	17	11	17	1118	1517.8	3	3	6	6		25990
CAH2064304.1	94.01	27	27	0	744.89		3	3	4	0		16549
CAH2066639.1	181.58	18	18	17	2791.5	1159.8	8	8	15	10	Carbamidomethylation; Oxidation (M)	50745
CAH2060364.1	187.2	30	26	4	1488.6	378.41	7	6	8	1		34547
CAH2064228.1	187.64	47	47	47	3163.1	2208.1	6	4	17	19	Carbamidomethylation; Deamidation (NQ)	17940
CAH2076787.1	137.67	45	45	21	1114.6	855.33	5	5	6	4		13626
CAH2037394.1	101.69	16	7	16	184.69	2163.5	3	3	1	4		30077
CAH2067687.1	164.32	23	23	10	1283.2	251.9	5	5	7	2	Carbamidomethylation	36829
CAH2072782.1	138.12	11	9	9	916	817.5	5	5	5	4		58381
CAH2047337.1	243.01	22	18	10	4024.4	1628.8	15	15	22	12		96883
CAH2053419.1	178.76	14	14	0	2193.3		6	6	12	0	Carbamidomethylation; Deamidation (NQ)	59067
CAH2078275.1	54.41	3	3	0	181.7		1	1	1	0		47533
CAH2075793.1	248.03	14	10	12	3086.7	6463.6	13	13	17	20	Carbamidomethylation	134489
CAH2073032.1	273.12	30	21	25	4720.6	7607.3	24	24	26	31	Carbamidomethylation	118434
CAH2061532.1	129.25	9	9	0	907		3	3	5	0	Carbamidomethylation; Deamidation (NQ)	47825
CAH2054339.1	31.46	5	3	5	181.15	42.198	2	2	1	2		52692
CAH2048253.1	208.56	15	15	0	2171		9	9	12	0	Carbamidomethylation	97806
CAH2043399.1	54.82	3	2	2	180.51	213.29	2	2	1	1		74716
CAH2064772.1	169.15	13	11	4	1260.3	226.29	7	7	7	2	Carbamidomethylation	60599
CAH2054700.1	180.11	33	24	33	1079.6	598.72	7	1	6	14	Carbamidomethylation	23710
CAH2037195.1	175.22	13	13	0	1438.3		5	4	8	0	Carbamidomethylation	65173
CAH2074169.1	150.81	17	17	4	1617.1	71.925	5	5	9	1	Carbamidomethylation	39900
CAH2070571.1	124.78	11	11	5	538.46	72.078	2	2	3	2		34333
CAH2037357.1	167.46	14	12	14	1433	487.67	5	4	8	7		42199
CAH2053427.1	187.84	13	4	13	358.19	1012.6	6	6	2	8		64384
CAH2053275.1	202.32	25	21	18	2864.7	1521.3	12	12	16	11	Carbamidomethylation	66467
CAH2064188.1	205.08	76	70	58	3758.2	1592.1	10	10	21	10	Carbamidomethylation	18026
CAH2064254.1	125.27	9	9	0	1073		4	4	6	0	Carbamidomethylation	55541
CAH2053783.1	143.19	7	4	7	715.23	756.5	3	3	4	3		69632
CAH2046498.1	108.32	13	13	5	536.42	271.19	2	2	3	1		21195
CAH2054748.1	32.98	5	5	0	178.72		1	1	1	0		47431
CAH2073501.1	124.82	10	10	0	1070.6		4	4	6	0		56989
CAH2069908.1	117.94	3	3	2	891.42	3161	3	2	5	5	Oxidation (M)	124587
CAH2044235.1	211.31	9	6	6	1604.5	1050.1	11	11	9	11	Carbamidomethylation	183945
CAH2053440.1	138.21	17	17	3	1245.8		4	2	7	1	Carbamidomethylation	38614
CAH2079995.1	51.99	6	6	0	177.97		1	1	1	0		28613
CAH2035403.1	85.69	14	8	6	177.37	270.11	2	2	1	2		23200
CAH2045205.1	147.99	23	20	8	1237.6	212.57	6	6	7	2	Carbamidomethylation	30974
CAH2071391.1	97.17	6	6	3	353.28	120.81	2	2	2	1		43675
CAH2078495.1	155.7	17	17	0	1059.4		5	4	6	0	Carbamidomethylation	40562
CAH2067965.1	65.7	6	3	3	351.49	169.02	2	2	2	1		48863
CAH2065399.1	118.37	7	6	7	1229.5	449.55	3	3	7	7	Deamidation (NQ)	61059
CAH2057679.1	132.55	11	9	2	876.94	63.43	4	4	5	1	Carbamidomethylation; Deamidation (NQ)	53410
CAH2039358.1	189.7	18	16	15	1571.5	2439.4	8	8	9	10	Carbamidomethylation; Oxidation (M); Deamidation (NQ)	82053
CAH2078914.1	200.08	17	15	15	2439.8	717.23	7	7	14	8	Deamidation (NQ)	60290
CAH2072458.1	161.49	19	17	12	1045	239.01	6	6	6	8		46362
CAH2073010.1	107.2	4	2	3	348.25	98.33	3	3	2	3		101580
CAH2059880.1	131.71	10	10	0	1563.5		4	4	9	0	Carbamidomethylation	51673
CAH2045162.1	146.72	7	6	5	1215.4	786.81	6	6	7	5	Carbamidomethylation	105655
CAH2070987.1	221.45	25	15	25	1215.2	7040.6	8	8	7	11	Carbamidomethylation	45988
CAH2059847.1	51.69	9	9	0	173.53		1	1	1	0		15976
CAH2078857.1	204.01	13	12	9	1907.7	1533.6	10	10	11	10		98884
CAH2058703.1	169.31	17	17	0	1557.3		5	5	9	0	Carbamidomethylation	51971
CAH2038437.1	208.33	27	21	22	2075.1	2434.8	10	10	12	11	Carbamidomethylation	54455
CAH2036322.1	52.1	2	2	0	345.78		2	2	2	0	Oxidation (M)	123162
CAH2062735.1	38.44	4	4	0	172.84		1	1	1	0		43716
CAH2063757.1	78.15	6	3	3	345.29	0	2	2	2	1	Deamidation (NQ)	60838
CAH2047102.1	91.59	16	16	7	862.19	250.84	3	1	5	3	Carbamidomethylation; Deamidation (NQ)	18681
CAH2066915.1	146.24	9	9	0	689.72		3	2	4	0	Carbamidomethylation	59792
CAH2054262.1	120.89	15	7	15	687.69	579.1	4	4	4	4	Oxidation (M)	36097
CAH2073633.1	95.59	11	11	0	514.52		2	1	3	0		31198
CAH2067683.1	128.74	23	23	6	1028.6	114.97	3	3	6	1		19085
CAH2078456.1	164.58	12	10	10	1199.6	1068.3	5	5	7	6	Carbamidomethylation	56886
CAH2034843.1	168.26	20	20	0	1199.2		6	6	7	0	Carbamidomethylation; Oxidation (M); Deamidation (NQ)	44695
CAH2067321.1	208.16	28	28	12	2398.1	352.47	9	9	14	5		54468
CAH2058695.1	94.63	7	7	0	684.77		2	2	4	0		39461
CAH2062993.1	71.47	14	14	14	342.37	0	1	1	2	2		9851
CAH2080493.1	70.72	3	3	0	171.08		1	1	1	0		49061
CAH2072613.1	142.57	7	4	7	512.72	1012.1	4	3	3	6		79976
CAH2048289.1	248.98	22	11	22	1535.2	3301.6	14	13	9	25		92482
CAH2076570.1	230.35	52	47	47	3067.9	3491.8	10	3	18	18	Carbamidomethylation	24116
CAH2037826.1	63.96	3	3	0	169.42		1	1	1	0		49583
CAH2070198.1	47.75	13	13	0	507.87		2	2	3	0		21951
CAH2054430.1	158.26	8	3	8	337.14	1184.9	6	6	2	10		101410
CAH2051387.1	168.84	12	12	6	2020.8	111.85	6	6	12	5		73371
CAH2069230.1	111.25	6	6	0	673.15		3	3	4	0		87917
CAH2072526.1	168.59	15	13	4	2354.5	3348.4	7	6	14	2	Deamidation (NQ)	64110
CAH2038581.1	181.82	24	24	18	2015.9	6325.9	4	1	12	16	Carbamidomethylation; Oxidation (M)	27642
CAH2067897.1	179.58	20	20	4	1840.6	36.352	7	7	11	1	Carbamidomethylation	51890
CAH2053837.1	198.71	7	2	7	334.37	53774	7	7	2	13	Carbamidomethylation; Deamidation (NQ)	147140
CAH2058082.1	106.1	14	14	0	834.31		3	3	5	0	Oxidation (M)	24010
CAH2064273.1	219.89	57	57	27	4669.4	736.15	11	6	28	12	Carbamidomethylation; Deamidation (NQ)	30386
CAH2044938.1	237.11	23	23	0	4661.1		17	16	28	0	Carbamidomethylation; Deamidation (NQ)	108790
CAH2035471.1	93.87	13	13	0	499.1		3	3	3	0		28229
CAH2058403.1	41.57	4	4	4	165.67	154.14	1	1	1	2	Carbamidomethylation	25293
CAH2078575.1	124.66	4	4	1	993.58	991.9	4	3	6	1	Oxidation (M)	126850
CAH2072918.1	110.29	8	4	8	330.93	1925	4	4	2	7	Oxidation (M)	68893
CAH2070500.1	117.21	11	11	0	988.75		4	2	6	0	Carbamidomethylation	41237
CAH2074284.1	107.01	2	2	0	329.5		2	2	2	0		119682
CAH2043349.1	207.9	43	43	36	3290	1654.9	9	6	20	20	Carbamidomethylation; Oxidation (M)	28013
CAH2067537.1	45.54	3	3	0	328.37		1	1	2	0		31588
CAH2076679.1	155.9	8	6	4	655.26	459.61	4	4	4	3		79635
CAH2067784.1	89.92	8	8	0	489.03		2	2	3	0	Carbamidomethylation	37014
CAH2044083.1	87.87	6	6	3	325.21	29.109	2	2	2	2	Deamidation (NQ)	49321
CAH2078724.1	70.02	4	4	0	324.82		1	1	2	0		31176
CAH2069237.1	150.79	21	21	13	1299.1	441.21	5	5	8	4	Carbamidomethylation	28681
CAH2063473.1	146.18	18	16	4	1459.1		7	4	9	3	Carbamidomethylation	46444
CAH2034881.1	139.66	11	11	11	485.69	311.83	3	3	3	4	Deamidation (NQ)	31432
CAH2077773.1	274.79	43	33	38	3882.7	17807	22	21	24	35	Carbamidomethylation; Deamidation (NQ)	69678
CAH2054702.1	121.65	7	5	3	808.37	248.85	6	6	5	4	Carbamidomethylation; Deamidation (NQ)	113448
CAH2058157.1	61.68	6	6	0	160.97		1	1	1	0		33624
CAH2078042.1	106.84	9	9	0	642.9		2	1	4	0	Oxidation (M)	33830
CAH2072939.1	91.31	5	1	3	160.55	69.12	3	3	1	3		74896
CAH2063759.1	110.88	5	3	5	641.27	4925	3	3	4	6	Carbamidomethylation	99523
CAH2037283.1	103.38	22	22	0	798.39		2	2	5	0		17220
CAH2069502.1	85.68	11	5	11	478.25	505.46	2	2	3	3	Oxidation (M)	22236
CAH2066641.1	126.74	22	22	13	1115.5	359.66	4	4	7	2		26168
CAH2036142.1	216.22	50	47	23	3026.5	160.58	11	5	19	9	Carbamidomethylation	36927
CAH2065961.1	106.16	6	3	6	158.81	523.38	2	2	1	2		62045
CAH2077677.1	201.94	31	31	31	2221	2485.4	7	4	14	16	Deamidation (NQ)	32624
CAH2034032.1	105.53	7	7	0	791.16		5	5	5	0		66619
CAH2058557.1	175.19	21	18	14	1736.7	1021.3	6	6	11	4	Oxidation (M); Deamidation (NQ)	41480
CAH2075784.1	138.83	17	17	6	946.8	455.1	6	6	6	2		48712
CAH2044327.1	126.13	14	14	0	946.32		6	6	6	0	Carbamidomethylation; Deamidation (NQ)	60261
CAH2064378.1	157.57	17	14	14	1103.2	919.69	5	5	7	4	Carbamidomethylation; Deamidation (NQ)	38437
CAH2076040.1	77.67	4	2	2	157.29	46.765	2	2	1	1		68308
CAH2076508.1	235.6	14	4	14	628.56	9674	12	12	4	22	Carbamidomethylation; Deamidation (NQ)	127128
CAH2078784.1	114.88	14	14	14	314.25	2337.8	2	2	2	3		24224
CAH2078088.1	209.04	21	21	8	2356.5	238.01	10	3	15	5	Carbamidomethylation; Oxidation (M); Deamidation (NQ)	76327
CAH2051227.1	84.23	2	2	0	470.12		2	2	3	0		118044
CAH2070324.1	119.79	12	4	12	156.32	4233.5	4	4	1	6	Deamidation (NQ)	50418
CAH2033507.1	258.83	48	43	37	6874.2	1419.9	17	8	44	30	Carbamidomethylation; Oxidation (M); Deamidation (NQ)	46833
CAH2070591.1	255.22	52	52	45	4682	3633.4	13	5	30	23	Deamidation (NQ)	25109
CAH2076479.1	122.32	7	4	2	623.39	0	4	4	4	1	Deamidation (NQ)	95134
CAH2073948.1	202.85	8	8	0	2170.7		9	9	14	0	Carbamidomethylation	154959
CAH2058131.1	120.36	8	8	2	774.52	0	3	3	5	1		47370
CAH2038390.1	146.47	16	16	0	929.26		4	4	6	0		25601
CAH2077019.1	153.43	12	12	0	1232.1		5	3	8	0		56291
CAH2069865.1	51.42	3	3	3	153.9	0	1	1	1	2		39339
CAH2067172.1	135.41	10	8	9	1225.7	1009.6	5	5	8	8		75251
CAH2076991.1	135.75	8	7	1	1069.8	113.23	5	5	7	1	Carbamidomethylation; Deamidation (NQ)	120182
CAH2072250.1	246.04	33	33	0	4275.5		14	14	28	0	Carbamidomethylation	57136
CAH2072334.1	96.83	3	3	1	457.21	127.22	3	3	3	2	Deamidation (NQ)	123735
CAH2074002.1	167.83	15	7	15	456.08	935.52	6	5	3	10		59005
CAH2066244.1	115.92	6	6	2	455.54	0	3	3	3	2		63192
CAH2058524.1	93.28	5	5	2	453.38	154.41	2	2	3	1		47217
CAH2036761.1	185.8	29	29	0	2265.6		9	8	15	0	Carbamidomethylation; Oxidation (M)	41866
CAH2069937.1	108.7	7	7	4	754.71	202.99	2	2	5	3		42463
CAH2038946.1	246.12	42	42	36	4373.6	782.82	9	2	29	20	Carbamidomethylation; Oxidation (M); Deamidation (NQ)	35694
CAH2055394.1	54.5	6	6	0	150.81		1	1	1	0		22346
CAH2070946.1	147.98	15	15	3	754.02		4	2	5	1	Carbamidomethylation	35855
CAH2033609.1	131.37	10	10	4	751.81	193.81	4	4	5	2	Carbamidomethylation	54877
CAH2069377.1	147.86	10	10	4	1050.4	0	4	4	7	1		43047
CAH2064279.1	176.79	27	27	4	1638.9	0	8	8	11	1	Deamidation (NQ)	46463
CAH2047985.1	62.52	9	9	0	297.46		2	2	2	0		33616
CAH2038714.1	266.69	19	14	16	3262.5	3296.9	20	20	22	24	Carbamidomethylation	137357
CAH2072820.1	100.08	13	13	0	444.65		2	2	3	0		21956
CAH2077815.1	127.46	9	4	9	592.76	1280.1	4	4	4	8	Carbamidomethylation	53803
CAH2063334.1	74.94	9	9	0	590.99		4	4	4	0		54911
CAH2036340.1	226.75	32	32	0	2952.7		15	15	20	0	Carbamidomethylation	67630
CAH2073569.1	32.01	2	2	0	147.61		1	1	1	0		54212
CAH2044568.1	161.06	25	25	0	1322		5	5	9	0		34373
CAH2044274.1	39.83	1	1	1	293.37	126.9	1	1	2	2	Carbamidomethylation	152165
CAH2059421.1	172.03	25	25	0	1172.7		5	5	8	0	Carbamidomethylation	35719
CAH2034328.1	201.2	20	16	14	1905.5	3117.6	11	11	13	11	Carbamidomethylation	78970
CAH2046727.1	78.91	10	10	0	439.61		3	3	3	0		44816
CAH2051208.1	203.08	27	27	24	3190.3	434.59	9	1	22	15	Oxidation (M); Deamidation (NQ)	27140
CAH2070784.1	132.26	13	13	0	1013		4	4	7	0		44695
CAH2038481.1	176.02	22	22	5	1302.3	0	8	5	9	2	Carbamidomethylation	46852
CAH2065083.1	60.89	3	3	0	144.65		1	1	1	0		62368
CAH2077886.1	159.71	18	15	18	867.08	732.47	4	4	6	5		31704
CAH2074489.1	107.21	10	10	0	433.39		2	2	3	0	Deamidation (NQ)	27235
CAH2036721.1	80.6	7	7	0	863.95		5	5	6	0	Carbamidomethylation	120460
CAH2066434.1	151.94	19	19	2	1289.2	95.75	6	6	9	1	Carbamidomethylation	48085
CAH2035455.1	109.1	13	11	6	428.02	471.7	3	3	3	3		43312
CAH2071402.1	52.44	4	4	4	142.39	492.2	1	1	1	1		26505
CAH2078823.1	42.97	4	4	4	283.92	0	1	1	2	1		30558
CAH2033740.1	95.6	5	3	2	141.9		2	1	1	1		55620
CAH2078904.1	166.76	27	27	0	1419		5	5	10	0	Carbamidomethylation	28740
CAH2067806.1	227.66	57	57	39	3398	1015.6	12	6	24	23	Carbamidomethylation; Oxidation (M); Deamidation (NQ)	29291
CAH2061097.1	119.18	15	15	15	424.52	329.35	2	2	3	5	Carbamidomethylation	23788
CAH2054105.1	344.09	29	27	23	8889.2	5152.6	43	10	63	61	Carbamidomethylation; Oxidation (M)	197613
CAH2067602.1	248.21	36	36	2	3664.4		17	9	26	1	Carbamidomethylation; Deamidation (NQ)	63382
CAH2064264.1	171.88	27	5	24	421.22	7357.1	8	8	3	25	Oxidation (M)	48982
CAH2053049.1	42.62	2	2	2	140.19	0	1	1	1	1		55205
CAH2063090.1	240.92	18	7	18	1809.3	4430.7	14	14	13	18	Carbamidomethylation; Oxidation (M); Deamidation (NQ)	126188
CAH2070402.1	282.92	33	33	14	5562.5	716.54	22	12	40	11	Carbamidomethylation	89777
CAH2077650.1	90.88	24	24	0	833.85		2	2	6	0		14857
CAH2078084.1	131.01	16	11	12	833.61	1483.4	5	5	6	5	Oxidation (M)	53992
CAH2038766.1	118.09	6	6	0	972.52		5	5	7	0	Deamidation (NQ)	159173
CAH2072088.1	96.33	8	8	0	416.47		2	2	3	0		46045
CAH2072843.1	112.25	7	7	0	971.7		3	3	7	0		68953
CAH2072883.1	165.22	15	14	6	1526.6	125.87	9	9	11	4	Carbamidomethylation	75106
CAH2067034.1	79.37	18	18	0	693.4		3	3	5	0		22787
CAH2060231.1	137.98	32	17	32	1248	2680.4	4	4	9	9	Oxidation (M); Deamidation (NQ)	16461
CAH2067744.1	229.81	27	21	16	3038.2	1779.4	13	12	22	13	Carbamidomethylation	78633
CAH2067850.1	220.22	14	9	13	1237.9	3427.3	10	10	9	12	Carbamidomethylation	92438
CAH2058983.1	49.06	4	4	4	549.18	836.7	1	1	4	2		27135
CAH2055400.1	167.53	20	20	0	1782		6	6	13	0	Deamidation (NQ)	43313
CAH2069543.1	153.03	16	16	0	1095.8		5	5	8	0	Carbamidomethylation	48176
CAH2069926.1	96.86	10	10	2	682.92	64.83	3	3	5	1	Carbamidomethylation	45134
CAH2036987.1	169.77	16	14	2	1092.1	254.13	7	7	8	1	Carbamidomethylation	67907
CAH2065478.1	125.71	20	20	5	545.8	273.42	3	3	4	1		23801
CAH2072585.1	37.92	1	1	1	136.31	1868	1	1	1	2	Deamidation (NQ)	146651
CAH2067215.1	163.66	11	11	0	1495.3		7	5	11	0		101192
CAH2073258.1	183.51	35	30	35	1221	748.23	6	3	9	8	Deamidation (NQ)	24711
CAH2079192.1	50.89	2	2	2	135.22	373.16	1	1	1	1	Carbamidomethylation	53455
CAH2055214.1	63.75	9	2	9	135.05	326.37	4	4	1	4		50467
CAH2063126.1	187.65	21	21	0	1346.5		8	8	10	0	Carbamidomethylation	58491
CAH2048215.1	202.98	10	10	0	2153.8		9	9	16	0		146882
CAH2053304.1	63.13	7	7	0	269.2		2	2	2	0		39385
CAH2038931.1	116.26	15	15	15	1613.8	12967	2	2	12	20	Deamidation (NQ)	19680
CAH2036118.1	153.27	18	18	3	1208.7		6	5	9	1	Carbamidomethylation; Deamidation (NQ)	38903
CAH2073757.1	264.53	51	51	45	5637.9	3350	12	2	42	40	Carbamidomethylation; Oxidation (M); Deamidation (NQ)	29934
CAH2067826.1	78.22	3	3	0	268.38		2	2	2	0		107581
CAH2057895.1	125.69	8	8	0	402.1		3	3	3	0		55751
CAH2069382.1	78.44	24	24	0	399.72		2	2	3	0	Carbamidomethylation	15955
CAH2063236.1	115.36	10	10	0	799.35		3	3	6	0		40010
CAH2067614.1	36.83	1	1	0	133.1		1	1	1	0		179562
CAH2064208.1	254.68	43	43	43	5566.4	2173.7	14	3	42	27	Carbamidomethylation; Oxidation (M)	43037
CAH2077967.1	180.09	17	5	15	662.31	1799.4	8	8	5	14		66808
CAH2070096.1	74.34	13	13	0	662		3	3	5	0	Carbamidomethylation	35116
CAH2076014.1	63.71	10	10	0	132.32		1	1	1	0	Oxidation (M)	20006
CAH2055256.1	181.27	15	12	15	926.18	1120.7	7	7	7	9		67383
CAH2063312.1	92.99	11	11	0	528.74		2	2	4	0	Carbamidomethylation	22785
CAH2046539.1	137.21	5	5	4	1186.2	545.11	4	4	9	3		126186
CAH2035183.1	108.02	6	6	6	394.7	474.56	2	1	3	2	Carbamidomethylation	36914
CAH2053232.1	224.51	14	12	11	1577	2188.4	8	8	12	14	Carbamidomethylation; Oxidation (M); Deamidation (NQ)	92858
CAH2079223.1	195.1	21	21	0	1837.7		8	8	14	0		52846
CAH2070216.1	198.59	19	19	15	1965.3	319.78	8	1	15	12	Deamidation (NQ)	42207
CAH2058253.1	109.05	17	10	17	523.27	623.8	3	2	4	4		23866
CAH2073243.1	198.64	31	31	22	1959	504.54	8	5	15	13	Carbamidomethylation; Oxidation (M)	32606
CAH2051578.1	256.17	29	29	19	3772.5	2520.6	19	10	29	30	Carbamidomethylation	98569
CAH2078008.1	73.88	6	6	0	129.99		1	1	1	0		28216
CAH2072557.1	115.09	6	6	0	775.29		5	5	6	0	Carbamidomethylation; Deamidation (NQ)	125575
CAH2052054.1	100.8	25	25	9	515.34		2	1	4	1		12564
CAH2078891.1	64.79	8	8	0	386.42		3	3	3	0	Deamidation (NQ)	85376
CAH2036740.1	251.82	36	36	19	2960.9	197.13	13	4	23	12	Carbamidomethylation	54049
CAH2076623.1	169.73	10	10	0	1145.9		6	6	9	0		92023
CAH2036410.1	109.41	4	3	4	254.58	303.58	2	2	2	3		63553
CAH2038841.1	182.29	21	5	21	635.06	3492.4	8	8	5	16	Carbamidomethylation	63900
CAH2068018.1	211.1	18	12	18	760.49	1836.9	8	8	6	9		74308
CAH2045132.1	96.15	18	18	0	632.72		3	3	5	0		19870
CAH2055151.1	76.99	6	6	6	252.85	0	1	1	2	1		28163
CAH2066725.1	284.04	19	17	9	4672.9	1429.3	25	25	37	18	Carbamidomethylation; Deamidation (NQ)	180318
CAH2066422.1	136.72	11	11	0	504.93		3	3	4	0		48208
CAH2060134.1	66.45	3	3	0	126.07		1	1	1	0		51756
CAH2072259.1	137.06	20	20	0	629.85		4	4	5	0		28687
CAH2071685.1	144.04	13	7	9	503.68	497.3	6	6	4	5	Carbamidomethylation; Oxidation (M)	61670
CAH2046241.1	96.17	4	2	1	251.26	439.16	3	3	2	1	Deamidation (NQ)	117647
CAH2067971.1	121.82	9	9	0	627.82		3	3	5	0		50047
CAH2044364.1	98.06	3	3	0	376.52		3	3	3	0		146173
CAH2044403.1	62.83	5	5	0	125.36		1	1	1	0		41155
CAH2038236.1	101.87	10	10	0	626.56		3	3	5	0		43708
CAH2072403.1	131.54	17	12	10	375.7	297.47	4	3	3	2	Carbamidomethylation	33295
CAH2069567.1	59.21	4	2	4	125.23	644.91	2	2	1	2		52563
CAH2038098.1	95.52	10	10	0	625.45		4	4	5	0	Deamidation (NQ)	57608
CAH2072320.1	223.84	34	34	10	1874.6	412.77	10	9	15	5	Carbamidomethylation; Oxidation (M)	47194
CAH2078555.1	106.46	7	7	0	374.77		3	3	3	0		66520
CAH2038531.1	135.09	26	18	8	623.56	306.34	3	3	5	1		15180
CAH2070292.1	172.03	25	25	0	1496.4		7	7	12	0	Carbamidomethylation	34821
CAH2078807.1	248.99	48	38	44	1985.1	6585.3	12	5	16	19	Carbamidomethylation; Oxidation (M)	28547
CAH2067974.1	240.2	19	13	19	1860.6	6274	11	5	15	22	Carbamidomethylation; Deamidation (NQ)	80770
CAH2054215.1	128.53	10	4	7	247.91	340.04	5	5	2	4	Carbamidomethylation	68243
CAH2051318.1	122.91	9	9	0	987.9		4	4	8	0	Carbamidomethylation	94863
CAH2076799.1	79.02	13	8	7	123.34	39.855	3	2	1	2	Carbamidomethylation; Oxidation (M); Deamidation (NQ)	38664
CAH2053753.1	91.99	6	6	0	246.67		2	2	2	0		47275
CAH2061615.1	298.42	26	25	22	3576.6	5075.8	23	13	29	36	Carbamidomethylation; Oxidation (M); Deamidation (NQ)	136838
CAH2076520.1	183.36	33	28	28	1232.8	860.53	6	2	10	11	Carbamidomethylation; Deamidation (NQ)	27991
CAH2038997.1	212.44	42	36	34	1971.9	2868.7	8	5	16	18	Oxidation (M); Deamidation (NQ)	31996
CAH2052155.1	104.74	23	23	0	615.81		2	1	5	0		15737
CAH2066624.1	255.81	43	43	19	4284.8	127.13	19	9	35	17	Carbamidomethylation; Oxidation (M); Deamidation (NQ)	68177
CAH2077827.1	168.49	13	13	0	1337.6		7	7	11	0	Carbamidomethylation	95555
CAH2074367.1	168.43	14	11	5	966.84	86.585	5	5	8	3		52717
CAH2045716.1	40.4	15	15	0	241.22		2	2	2	0		22288
CAH2080115.1	213.2	41	41	41	2048.9	3118.1	8	3	17	30	Oxidation (M); Deamidation (NQ)	33706
CAH2063537.1	110.55	9	9	9	240.79	407.54	2	2	2	2		30157
CAH2066861.1	173.56	22	17	17	1322.7	2355.7	6	6	11	7	Deamidation (NQ)	52767
CAH2038551.1	172.53	25	25	0	1201.5		6	6	10	0	Carbamidomethylation	38690
CAH2057988.1	194.79	46	40	41	2161.5	3257	9	6	18	15		23146
CAH2043978.1	48.23	11	11	0	119.75		1	1	1	0		22794
CAH2034001.1	75.57	9	9	9	238.88	118.88	1	1	2	1		20779
CAH2044545.1	135.48	27	25	27	714.31	862.28	5	4	6	11		21294
CAH2071547.1	61.32	5	5	0	237.86		2	2	2	0		40483
CAH2035073.1	72.33	11	11	0	356.02		2	2	3	0		23167
CAH2033509.1	156.74	16	7	11	355.04	663.1	7	6	3	8	Oxidation (M); Deamidation (NQ)	59359
CAH2033616.1	190.16	27	27	25	1891.7	260.34	7	3	16	18	Carbamidomethylation; Oxidation (M); Deamidation (NQ)	34692
CAH2037433.1	78.49	6	6	0	354.64		2	2	3	0		37407
CAH2068023.1	120.87	14	14	0	708.97		3	3	6	0	Carbamidomethylation	34216
CAH2065712.1	109.12	11	11	0	590.42		3	3	5	0		39677
CAH2045575.1	119.74	14	10	10	353.73	369.08	3	3	3	2		27561
CAH2036488.1	251.94	26	23	20	2581.5	33450	18	10	22	16	Carbamidomethylation	101106
CAH2072877.1	132.44	15	15	6	582.84		3	2	5	2		27967
CAH2064053.1	94.27	5	5	2	349.69	66.676	2	2	3	1		48701
CAH2066187.1	146.64	10	9	3	1164.2	423.26	7	7	10	3	Deamidation (NQ)	103732
CAH2060966.1	63.24	2	2	0	232.8		1	1	2	0		82497
CAH2064353.1	112.84	10	10	0	465		2	2	4	0		28563
CAH2078037.1	86.79	8	8	0	464.82		3	3	4	0		55674
CAH2035264.1	163.84	11	7	11	812.38	1145.2	6	6	7	10		83319
CAH2053570.1	78.68	8	8	0	231.4		1	1	2	0		15179
CAH2077396.1	138.2	6	6	2	346.37	56.201	3	3	3	1		71620
CAH2074653.1	145.86	25	25	6	807.62	149.72	4	4	7	3	Carbamidomethylation; Deamidation (NQ)	24794
CAH2044623.1	253.84	27	25	22	2303.9	390.83	12	5	20	14	Carbamidomethylation; Oxidation (M)	65823
CAH2036289.1	81.09	9	9	0	460.19		3	3	4	0		42754
CAH2079034.1	194.24	13	9	11	805.22	872.71	9	9	7	11		95376
CAH2053445.1	132.08	8	8	0	460.12		3	3	4	0	Carbamidomethylation	61895
CAH2079814.1	40.91	1	1	0	229.66		1	1	2	0		126607
CAH2053360.1	237.29	33	33	33	2864.4	916.69	11	4	25	27	Oxidation (M); Deamidation (NQ)	41877
CAH2055288.1	40.63	2	2	0	228.74		1	1	2	0		44430
CAH2052435.1	98.82	4	4	1	457.4	0	3	3	4	2		105491
CAH2043545.1	156.49	17	17	4	1029.1	99.04	5	5	9	1	Carbamidomethylation	35609
CAH2038703.1	68.08	28	28	0	114.01		1	1	1	0		10156
CAH2045387.1	65.75	3	3	0	227.29		2	2	2	0		64145
CAH2067785.1	123.35	7	7	0	906.32		4	4	8	0		87818
CAH2046261.1	45.22	4	4	0	226.21		1	1	2	0		31027
CAH2078178.1	84.84	3	1	1	113.1	0	2	2	1	2	Carbamidomethylation	91728
CAH2053566.1	157.88	12	12	1	1017	0	5	5	9	3		66660
CAH2073796.1	118.5	8	6	4	563.13	386.79	4	4	5	5		60623
CAH2036657.1	84.09	3	3	3	449.72	219.48	3	3	4	4		122793
CAH2078770.1	204.85	55	55	55	3700.3	2343.4	7	1	33	23	Oxidation (M); Deamidation (NQ)	19605
CAH2045242.1	59.61	4	4	0	111.96		1	1	1	0		54240
CAH2053773.1	148.45	9	8	7	555.42	556.25	6	4	5	9		89521
CAH2078606.1	186.56	41	30	41	999.56	1642.2	8	3	9	11		24297
CAH2038891.1	104.17	8	4	8	553.94	1006.4	4	4	5	8	Carbamidomethylation	53985
CAH2058351.1	256.95	28	25	25	2099.8	1739.3	16	6	19	22	Carbamidomethylation; Oxidation (M)	66937
CAH2076008.1	214.74	28	16	23	989.03	2171.6	13	13	9	16		66569
CAH2044958.1	60.61	2	2	2	109.4	24.62	1	1	1	1		70494
CAH2059316.1	42.8	6	6	0	109.16		1	1	1	0		17083
CAH2063429.1	161.71	14	14	10	1090.8	413.33	7	6	10	11	Deamidation (NQ)	69640
CAH2071820.1	30.1	1	1	0	108.9		1	1	1	0		90893
CAH2036935.1	108.12	13	13	0	543.61		3	3	5	0		34670
CAH2079389.1	159.98	11	11	0	976.78		6	6	9	0	Carbamidomethylation	86668
CAH2077636.1	68.65	5	5	0	108.53		1	1	1	0		39673
CAH2074132.1	38.48	3	3	0	215.95		1	1	2	0		33264
CAH2046523.1	54.09	2	2	0	107.54		1	1	1	0		61602
CAH2043612.1	65.99	20	20	9	322.31	1960.9	3	3	3	2	Oxidation (M)	24464
CAH2063221.1	58.26	3	3	3	107.29	0	1	1	1	1		58041
CAH2069669.1	247.52	21	20	10	3000.4	1020.2	16	11	28	12	Carbamidomethylation	106671
CAH2052203.1	90.35	6	6	0	321.33		2	2	3	0	Carbamidomethylation	45501
CAH2076779.1	108.83	8	8	0	428.29		3	3	4	0		61121
CAH2072183.1	148.62	15	15	8	853.8	0	4	3	8	3	Carbamidomethylation	39168
CAH2060817.1	32.85	4	4	0	213.27		1	1	2	0		38923
CAH2065551.1	65.95	4	4	0	106.61		1	1	1	0		52492
CAH2054470.1	50.34	3	3	0	106.19		1	1	1	0		36723
CAH2073151.1	49.8	3	3	0	211.83		2	2	2	0	Carbamidomethylation	105833
CAH2072669.1	184.38	33	33	13	1797.1	120.48	9	2	17	6	Carbamidomethylation; Oxidation (M)	41001
CAH2053017.1	122.47	23	18	5	422.3	0	4	4	4	1		26758
CAH2072630.1	72.11	2	2	2	315	221.81	1	1	3	1		57027
CAH2076977.1	56.16	3	3	0	104.9		1	1	1	0		52766
CAH2069059.1	106.11	9	5	9	838.17	581.83	3	3	8	9		36962
CAH2059650.1	170.1	13	11	6	732.3	103.22	7	5	7	4		65829
CAH2044436.1	88.59	17	17	11	209.16	176.99	2	2	2	1	Carbamidomethylation	17733
CAH2065624.1	81.99	11	11	11	312.97	656.94	1	1	3	2		16595
CAH2055334.1	63.75	1	1	1	104.14	0	1	1	1	1		144425
CAH2072743.1	99.28	12	12	0	416.25		2	1	4	0	Carbamidomethylation	19735
CAH2036643.1	50.91	1	1	0	103.9		1	1	1	0		99081
CAH2048285.1	114.33	11	8	11	311.09	571.26	3	2	3	5		28657
CAH2069462.1	75.47	6	2	6	310.88	738.15	3	3	3	3		59665
CAH2074633.1	60.29	6	6	0	207.25		1	1	2	0		28371
CAH2074619.1	142.68	22	22	11	1241.9		4	2	12	4	Deamidation (NQ)	27248
CAH2065253.1	142.59	43	43	0	827.62		4	4	8	0	Carbamidomethylation	15860
CAH2044011.1	132.42	12	12	0	723.65		4	4	7	0		43762
CAH2077559.1	142.55	10	4	10	206.57	735.19	4	4	2	5		59453
CAH2053434.1	107.92	10	10	0	411.08		3	3	4	0		42162
CAH2037796.1	116.99	9	9	0	308.28		3	3	3	0	Carbamidomethylation	54781
CAH2073042.1	154.72	6	6	0	1026.9		4	4	10	0		95350
CAH2064104.1	113	12	12	12	1128.7	979.97	3	2	11	6		32472
CAH2063280.1	140.61	11	11	0	1024.1		4	4	10	0		52017
CAH2055405.1	180.44	22	15	20	818.11	964.37	6	4	8	9	Carbamidomethylation	40077
CAH2043715.1	277.63	32	22	32	1838.1	3951.3	16	15	18	24	Carbamidomethylation; Deamidation (NQ)	77681
CAH2048374.1	331.77	42	42	37	6586.3	3289.1	29	7	65	55	Carbamidomethylation; Oxidation (M); Deamidation (NQ)	73734
CAH2052820.1	199.14	21	21	7	1516.6	440.72	9	7	15	5	Carbamidomethylation; Deamidation (NQ)	61316
CAH2045738.1	57.84	4	4	0	202.06		1	1	2	0		28572
CAH2043620.1	169.69	10	10	2	804.69	97.069	7	7	8	2	Deamidation (NQ)	104047
CAH2077446.1	149.35	13	12	10	602.57	296.89	6	6	6	7	Carbamidomethylation	69177
CAH2035382.1	235.36	63	54	42	2504.1	743.3	14	6	25	22	Oxidation (M); Deamidation (NQ)	30173
CAH2038032.1	228.27	38	34	28	2503		10	2	25	14	Carbamidomethylation; Deamidation (NQ)	42792
CAH2076739.1	67.31	5	5	2	300.1	104.84	2	2	3	2	Carbamidomethylation	81078
CAH2077091.1	178.44	16	14	2	1399.4	1948.9	10	10	14	1	Deamidation (NQ)	98090
CAH2073017.1	136.66	7	7	3	499.44	1231.5	4	4	5	3	Deamidation (NQ)	87101
CAH2061636.1	135.37	13	13	0	897.21		4	4	9	0	Carbamidomethylation	38279
CAH2034729.1	155.72	9	9	0	697.34		5	5	7	0	Deamidation (NQ)	75921
CAH2072688.1	44.17	1	1	0	99.567		1	1	1	0		117125
CAH2051141.1	223.18	20	20	6	1786.7	0	13	8	18	3	Carbamidomethylation	90594
CAH2039074.1	128.16	4	4	0	593.09		3	3	6	0		105110
CAH2076839.1	252.74	27	27	22	2569.4	2680.4	16	7	26	24	Carbamidomethylation	80810
CAH2059207.1	55.81	9	5	5	197.01	319.82	4	4	2	2	Oxidation (M); Deamidation (NQ)	59393
CAH2046206.1	199.97	45	40	38	1969.4	1230.4	7	2	20	13	Carbamidomethylation; Oxidation (M); Deamidation (NQ)	16810
CAH2046365.1	241.72	20	15	18	1567.2	4701.1	13	11	16	22	Carbamidomethylation; Deamidation (NQ)	90816
CAH2078907.1	209.56	18	11	11	878.47	1693.2	11	11	9	10		91704
CAH2071209.1	237.67	19	4	19	390.18	3943.2	16	16	4	22	Carbamidomethylation	113681
CAH2063988.1	128.66	21	21	6	777.14	0	5	5	8	1		32700
CAH2033768.1	56.31	5	5	0	97.127		1	1	1	0		22227
CAH2059949.1	39.43	5	5	0	97.092		1	1	1	0		16885
CAH2039408.1	37.25	6	6	0	194		1	1	2	0	Carbamidomethylation	16891
CAH2053441.1	77.22	5	5	0	288.82		2	2	3	0		46779
CAH2058742.1	141.78	19	16	5	767.58	194.7	7	7	8	2		50465
CAH2038855.1	145.05	11	11	4	669.9	105.57	4	4	7	2	Carbamidomethylation; Deamidation (NQ)	54659
CAH2077687.1	129.62	10	10	6	477.07	146.73	3	3	5	3		50513
CAH2051123.1	74.18	6	6	0	190.12		1	1	2	0		29303
CAH2036475.1	76.06	12	12	0	284.59		2	2	3	0		19072
CAH2061346.1	88.39	10	10	0	189.47		2	2	2	0		29703
CAH2079487.1	55.94	2	2	0	189.45		1	1	2	0		60299
CAH2037687.1	103.9	4	4	0	378.42		4	4	4	0	Carbamidomethylation	174470
CAH2067183.1	112.91	8	8	0	378.13		2	2	4	0		46473
CAH2067507.1	194.66	18	18	18	1132.5	356.12	7	1	12	12		55644
CAH2045522.1	82.09	5	5	3	282.42	129.4	2	2	3	2		43515
CAH2054458.1	124.26	6	6	1	564.6	305.66	3	3	6	2		97277
CAH2043094.1	197.35	41	40	8	2152	114.68	10	4	23	1	Carbamidomethylation	35072
CAH2080109.1	133.04	16	16	0	1496.7		7	7	16	0		53034
CAH2037505.1	126.23	9	9	7	932.56	468.11	4	2	10	9	Carbamidomethylation	67113
CAH2076000.1	77.12	10	10	0	465.68		4	4	5	0		54303
CAH2053324.1	103.27	4	2	4	185.66	61.243	2	2	2	4	Deamidation (NQ)	72344
CAH2072813.1	171.1	27	27	7	928.27		4	2	10	2		21493
CAH2045351.1	230.35	33	30	24	2502.8		10	2	27	14	Carbamidomethylation; Deamidation (NQ)	48629
CAH2064180.1	175.23	19	19	0	1389.4		6	6	15	0	Carbamidomethylation	44963
CAH2064565.1	141.06	19	12	8	184.73	0	4	4	2	3		29707
CAH2038452.1	60.48	10	10	0	92.296		1	1	1	0		11379
CAH2034790.1	67.1	1	1	0	276.74		1	1	3	0		99413
CAH2078280.1	169.73	20	20	20	551.46	590.49	4	2	6	5	Deamidation (NQ)	34252
CAH2038872.1	149.3	10	8	3	550.28	113.18	6	6	6	2	Deamidation (NQ)	90525
CAH2070049.1	106.12	5	5	5	275	182.56	2	1	3	4		57503
CAH2054359.1	150.53	5	2	5	182.02	445.41	3	3	2	4		96311
CAH2045337.1	158.14	9	2	9	181.51	956.78	7	7	2	8	Deamidation (NQ)	114924
CAH2036369.1	60.56	4	4	0	90.721		1	1	1	0		40883
CAH2064221.1	134.09	12	12	3	544.01	182.48	4	4	6	1		45218
CAH2070722.1	165.27	43	31	26	361.52	0	6	4	4	6		22767
CAH2064888.1	42.98	9	5	9	179.96	46.467	2	2	2	2		41145
CAH2047818.1	155.43	23	18	9	719.28	0	5	2	8	2	Carbamidomethylation	32479
CAH2058468.1	166.01	7	7	0	806.39		7	7	9	0	Carbamidomethylation; Deamidation (NQ)	154154
CAH2052853.1	137.12	11	11	0	624.05		4	4	7	0		55305
CAH2051596.1	79.44	3	3	0	178.2		1	1	2	0		57439
CAH2064158.1	132.68	13	9	13	445.39	1207.1	3	3	5	6		27411
CAH2038319.1	149.78	8	8	8	533.67	557.38	5	1	6	7	Carbamidomethylation; Deamidation (NQ)	63631
CAH2076451.1	158.43	14	9	14	266.11	591.9	4	4	3	6	Carbamidomethylation	52947
CAH2043604.1	140.57	9	9	6	440.59	143.38	3	3	5	3		58615
CAH2060278.1	125.19	9	7	1	440.52	1106.4	5	5	5	2	Carbamidomethylation; Deamidation (NQ)	92352
CAH2048376.1	116.33	9	9	2	704.13	241.52	5	5	8	1		79654
CAH2054790.1	34.24	3	3	0	87.939		1	1	1	0		54230
CAH2077748.1	55.44	10	4	7	263.32	59.067	2	2	3	2		26660
CAH2043341.1	70.46	2	2	0	87.766		1	1	1	0		55866
CAH2060836.1	42.9	5	5	0	87.54		1	1	1	0		22801
CAH2059108.1	70.18	4	4	0	87.468		1	1	1	0		48318
CAH2063810.1	30.39	1	1	0	174.79		1	1	2	0		158573
CAH2066424.1	138.42	17	14	17	609.14	933.14	4	1	7	8		26874
CAH2070775.1	32.55	5	5	0	173.25		2	2	2	0		54318
CAH2064328.1	67.32	3	3	0	173.09		2	2	2	0		74212
CAH2038613.1	96.58	3	1	3	86.422	98.435	2	2	1	2		89859
CAH2055222.1	252.74	37	37	28	2414.9	654.81	13	5	28	16	Carbamidomethylation; Oxidation (M); Deamidation (NQ)	46185
CAH2057711.1	55.15	2	2	0	172.41		1	1	2	0		66082
CAH2077744.1	66.72	1	1	1	257.99	116.85	2	2	3	1	Deamidation (NQ)	177275
CAH2072671.1	180.06	32	27	21	939.94	471.62	8	6	11	8	Deamidation (NQ)	43730
CAH2036312.1	202.03	13	13	2	1535.5	265.33	11	11	18	4	Carbamidomethylation; Deamidation (NQ)	110225
CAH2071668.1	153.5	19	19	3	597.01	47.366	5	5	7	2	Carbamidomethylation; Oxidation (M); Deamidation (NQ)	53496
CAH2036585.1	239.71	27	27	3	2044.2	214.49	15	6	24	3	Carbamidomethylation; Deamidation (NQ)	92567
CAH2033617.1	97.94	9	9	0	254.72		3	3	3	0		40312
CAH2065547.1	206.43	6	5	3	1018.3	166.1	12	12	12	7	Carbamidomethylation; Oxidation (M)	277987
CAH2072802.1	148.32	6	5	4	593.83	400.58	5	5	7	5		117882
CAH2055383.1	100.98	7	7	0	423.86		2	2	5	0		39970
CAH2072609.1	141.22	7	7	0	592.75		5	5	7	0	Carbamidomethylation	87838
CAH2033649.1	221.14	52	25	52	507.21	1992.9	9	6	6	15	Carbamidomethylation	23669
CAH2075832.1	123.51	4	3	1	338.11	0	5	5	4	1	Deamidation (NQ)	199328
CAH2057757.1	78.17	7	7	7	252.84	163.49	2	1	3	3		28659
CAH2036536.1	144.44	20	10	20	84.117	539.43	4	4	1	5	Carbamidomethylation	32034
CAH2044882.1	118.86	9	9	0	416.47		3	3	5	0		52612
CAH2061612.1	226.27	16	15	12	1577.7	912.8	10	7	19	12		92091
CAH2046597.1	44	8	8	0	165.62		1	1	2	0		14907
CAH2051297.1	175.83	23	18	23	414.03	598.21	4	3	5	6		28812
CAH2058871.1	118.13	8	2	8	165.39	632.72	3	3	2	3		46897
CAH2054083.1	99.58	8	8	4	247.45		2	1	3	5		34898
CAH2040756.1	112.92	6	6	0	246.81		3	2	3	0		41854
CAH2069667.1	109.57	5	5	1	409.86	210.25	4	4	5	2		116356
CAH2078356.1	110.38	10	10	0	327.52		2	2	4	0	Carbamidomethylation	34374
CAH2070585.1	41.5	5	5	0	163.31		2	2	2	0		59742
CAH2076248.1	242.04	15	4	15	489.67	8076.5	15	15	6	26	Carbamidomethylation; Deamidation (NQ)	129415
CAH2053069.1	150.74	14	14	11	488.18	420.21	3	3	6	4	Carbamidomethylation	34912
CAH2078423.1	322.97	29	28	25	4143.7	1539.5	34	8	51	48	Carbamidomethylation; Deamidation (NQ)	152607
CAH2055393.1	63.81	2	2	0	161.75		2	2	2	0		130623
CAH2058856.1	99.19	4	2	2	161.68	0	3	3	2	1		115073
CAH2051885.1	97.37	12	9	6	242.45	554.01	3	3	3	6		43870
CAH2036104.1	56.12	1	1	1	161.42	110.36	1	1	2	1		118407
CAH2061518.1	49.08	3	3	0	80.659		1	1	1	0		37080
CAH2069714.1	122.91	5	5	5	483.25	1662.8	4	4	6	7	Oxidation (M); Deamidation (NQ)	113394
CAH2072636.1	161.96	29	25	16	722.83	136.39	6	3	9	14	Oxidation (M)	30414
CAH2045730.1	121.69	7	6	1	481.49	150.74	6	6	6	1	Carbamidomethylation; Oxidation (M); Deamidation (NQ)	133133
CAH2058335.1	234.67	23	23	5	1844.4	114.85	16	8	23	4	Carbamidomethylation; Deamidation (NQ)	109991
CAH2072779.1	126.04	14	14	0	801.44		5	5	10	0	Carbamidomethylation	46802
CAH2051145.1	178.43	28	24	28	880.13	4167.7	6	2	11	18	Deamidation (NQ)	34002
CAH2055373.1	85.67	14	14	0	398.58		3	2	5	0	Carbamidomethylation	24163
CAH2080082.1	36.03	3	3	0	158.55		1	1	2	0		29354
CAH2039410.1	69.5	9	9	0	158.44		1	1	2	0		17659
CAH2073834.1	217.67	16	16	1	2288.6		18	9	29	1	Oxidation (M); Deamidation (NQ)	129728
CAH2073571.1	105.43	14	14	5	473.32	0	3	3	6	2	Deamidation (NQ)	38506
CAH2053210.1	35.22	1	1	0	78.658		1	1	1	0		119899
CAH2053309.1	124.45	6	6	2	705.12	0	4	4	9	1		93916
CAH2036736.1	98.17	10	7	7	156.54	73.674	3	3	2	2		39937
CAH2051121.1	101.53	6	6	0	234.06		2	2	3	0		44319
CAH2055234.1	47.2	2	2	2	155.58	427.36	1	1	2	1		56951
CAH2071648.1	44.71	7	7	7	310.35	144.83	1	1	4	1		28268
CAH2078022.1	67.96	3	3	0	77.488		1	1	1	0		46864
CAH2036678.1	233.13	37	37	2	2013.7		16	8	26	1	Carbamidomethylation; Deamidation (NQ)	63601
CAH2046589.1	133.44	8	5	8	154.53	378.29	3	3	2	3		52078
CAH2053557.1	72.15	2	2	0	76.557		1	1	1	0		74898
CAH2054153.1	120.18	15	12	4	610.84	0	7	7	8	2	Oxidation (M)	76861
CAH2065843.1	191.8	48	48	35	2976	93.155	7	2	39	19	Carbamidomethylation; Oxidation (M)	16987
CAH2065991.1	97.22	30	30	30	304.6	222.6	3	3	4	4		16041
CAH2046440.1	95.51	10	10	5	228.45	49.153	2	2	3	1	Carbamidomethylation	28899
CAH2070886.1	95.04	30	30	0	228.16		2	2	3	0	Carbamidomethylation	13404
CAH2035891.1	127.62	8	6	7	304.02	1415.1	6	6	4	7	Carbamidomethylation; Deamidation (NQ)	99940
CAH2066594.1	236.37	43	43	2	2122.8		15	6	28	1	Carbamidomethylation; Deamidation (NQ)	53511
CAH2064068.1	138.83	9	3	9	151.52	936.42	4	4	2	4	Carbamidomethylation	61525
CAH2053834.1	106.81	2	2	1	302.32	0	3	3	4	1		206429
CAH2053234.1	76.74	4	4	0	150.97		2	2	2	0		66979
CAH2077825.1	117.31	12	12	0	376.53		3	3	5	0	Carbamidomethylation	40658
CAH2073511.1	170	25	15	20	526.75	744.97	7	7	7	10		41459
CAH2065153.1	192.69	61	34	61	677.1	1592.9	10	4	9	14	Carbamidomethylation	23819
CAH2036712.1	97.8	15	15	15	224.66	116.85	2	1	3	4		14199
CAH2072975.1	80.39	8	8	0	446.57		3	3	6	0		54185
CAH2053749.1	72.21	5	5	0	148.49		1	1	2	0		39858
CAH2069940.1	84.13	7	4	4	148.33	27.757	2	2	2	1		37025
CAH2059994.1	134.36	14	14	10	518.92	499.99	4	3	7	4	Deamidation (NQ)	41947
CAH2037258.1	113.11	7	7	0	369.56		4	2	5	0	Carbamidomethylation	75098
CAH2065237.1	156.25	11	4	10	147.82	753.21	7	7	2	7		87121
CAH2070570.1	239.65	57	51	44	1989.6	165.68	13	4	27	23	Oxidation (M); Deamidation (NQ)	30357
CAH2060259.1	102.53	5	5	0	147.23		2	2	2	0		90859
CAH2055282.1	84.05	4	4	4	73.305	155.45	1	1	1	2	Carbamidomethylation	41377
CAH2038509.1	141.93	8	8	4	731.26		4	2	10	7	Oxidation (M)	72998
CAH2044606.1	50.7	2	2	0	73.049		1	1	1	0		82829
CAH2065995.1	65.39	3	3	3	217.72	254.81	1	1	3	3		50003
CAH2054852.1	86.81	7	7	4	216.9	288.72	2	1	3	1		33560
CAH2043582.1	94.54	5	5	0	144.58		2	2	2	0		63433
CAH2054205.1	56.46	7	7	0	432.61		4	4	6	0	Carbamidomethylation	58280
CAH2070814.1	67.68	2	2	0	71.955		1	1	1	0		69355
CAH2078040.1	99.79	3	2	2	285.52	83.028	3	2	4	2		173986
CAH2035994.1	182.51	25	25	5	927.82	46.509	9	4	13	2	Carbamidomethylation; Deamidation (NQ)	44908
CAH2064356.1	91.11	6	6	0	213.95		2	2	3	0		49894
CAH2067442.1	96.53	13	13	0	426.52		5	5	6	0	Carbamidomethylation	58082
CAH2044029.1	84.08	9	9	0	212.34		2	1	3	0		37235
CAH2078421.1	92.12	5	5	0	140.91		2	2	2	0		50433
CAH2055315.1	175.91	18	18	6	773.74	203.52	6	4	11	2	Carbamidomethylation; Deamidation (NQ)	46540
CAH2069388.1	204.63	39	39	38	1123.9	534	8	4	16	15		23862
CAH2045813.1	167.93	16	13	12	700.79	461.41	7	7	10	9	Carbamidomethylation	61334
CAH2053986.1	215.82	16	16	1	1538.2		17	8	22	1	Deamidation (NQ)	130531
CAH2079088.1	34.15	2	2	0	69.829		1	1	1	0		93753
CAH2072534.1	228.78	31	31	23	1251		9	1	18	13	Carbamidomethylation; Deamidation (NQ)	43729
CAH2037637.1	80.83	7	7	3	277.46		3	2	4	1	Deamidation (NQ)	68825
CAH2064329.1	157.75	17	4	17	69.076	1037.2	6	6	1	7	Carbamidomethylation	46049
CAH2069312.1	161.19	36	27	36	690.03	611.73	4	2	10	9	Carbamidomethylation	17853
CAH2045747.1	102.45	6	6	0	344.85		2	2	5	0		51496
CAH2065708.1	53.03	4	4	0	68.891		1	1	1	0		39310
CAH2034429.1	58.92	3	3	0	137.06		1	1	2	0		68916
CAH2060095.1	79.01	4	2	4	68.344	218.24	2	2	1	3		56844
CAH2065573.1	95.36	10	10	0	204.7		2	2	3	0		36208
CAH2065465.1	116.83	4	4	1	477.53	105.9	3	3	7	2	Carbamidomethylation	114138
CAH2054136.1	83.85	13	13	0	271.67		2	2	4	0	Carbamidomethylation	28841
CAH2053430.1	112.99	11	11	0	677.21		3	3	10	0	Carbamidomethylation	37326
CAH2052018.1	67.82	4	4	0	134.87		1	1	2	0	Carbamidomethylation	44750
CAH2044358.1	96.35	9	6	3	134.65	294.29	2	2	2	2		31445
CAH2077058.1	81.97	13	13	3	335.75	0	3	3	5	1		29861
CAH2070508.1	85.35	8	8	0	266.79		2	1	4	0		32609
CAH2057838.1	61.6	5	5	5	66.672	0	1	1	1	1		21618
CAH2060440.1	38.05	9	9	0	66.427		1	1	1	0		11332
CAH2076993.1	75.23	4	4	0	331.48		3	3	5	0	Carbamidomethylation	88612
CAH2064144.1	107.06	3	2	1	264.94	695.98	4	4	4	1		199878
CAH2033625.1	115.92	30	18	30	198.08	315.36	2	2	3	4		10135
CAH2054107.1	157.73	9	7	9	263.55	997.99	4	4	4	8		61654
CAH2070046.1	61.1	2	2	0	65.887		1	1	1	0		58520
CAH2043024.1	50.47	4	4	0	131.62		1	1	2	0		22652
CAH2063806.1	56.11	7	7	0	197.09		2	2	3	0		43394
CAH2059367.1	202.09	59	59	27	1113.2	700.3	9	3	17	17	Carbamidomethylation; Oxidation (M); Deamidation (NQ)	26333
CAH2069425.1	58.69	8	8	0	261.81		2	2	4	0		52052
CAH2076763.1	42.46	4	4	0	130.84		2	2	2	0	Oxidation (M); Deamidation (NQ)	65045
CAH2080237.1	182.85	13	12	4	1629.7	16464	12	12	25	8	Deamidation (NQ)	133860
CAH2052536.1	223.68	24	12	24	782.23	2637	12	11	12	22	Carbamidomethylation	79002
CAH2059823.1	53.3	7	7	7	130.29	40.6	1	1	2	3		31617
CAH2036447.1	278.74	9	6	9	6110	3306.4	12	3	94	141	Carbamidomethylation; Deamidation (NQ)	115474
CAH2055289.1	211.89	23	22	5	1169.4	81.719	10	3	18	2	Carbamidomethylation	60066
CAH2051488.1	60.62	4	4	4	64.742	344.5	1	1	1	1		38500
CAH2072908.1	92.01	5	3	5	64.447	83.507	3	3	1	4	Carbamidomethylation	87385
CAH2047200.1	65.3	3	3	0	128.82		1	1	2	0		40461
CAH2076736.1	138.99	16	16	6	386.14		4	2	6	3	Carbamidomethylation	32299
CAH2079738.1	208.63	58	53	29	1543.2	662.79	11	6	24	17	Carbamidomethylation; Oxidation (M); Deamidation (NQ)	28695
CAH2072766.1	149.02	9	9	9	319.89	614.16	3	1	5	6		52176
CAH2060587.1	131.84	10	6	6	255.83	301.03	5	5	4	5	Deamidation (NQ)	69311
CAH2036347.1	40.35	3	3	0	127.65		1	1	2	0		49082
CAH2069958.1	64.58	8	8	4	127.4	56.064	2	2	2	1		32166
CAH2053649.1	73.45	13	9	5	191.02	85.146	3	3	3	1	Carbamidomethylation	30484
CAH2073163.1	181.59	16	16	7	884.88	97.722	7	4	14	6	Carbamidomethylation; Deamidation (NQ)	73473
CAH2070008.1	80.89	13	13	0	252.33		3	3	4	0	Carbamidomethylation	39794
CAH2078313.1	56.69	4	4	0	62.02		1	1	1	0		40906
CAH2057821.1	97.65	22	22	22	433.23	332.1	2	1	7	2	Carbamidomethylation; Oxidation (M)	11845
CAH2053716.1	143.34	8	8	1	494.97		5	2	8	1	Deamidation (NQ)	82589
CAH2058959.1	51.26	7	7	0	185.24		2	2	3	0		35075
CAH2066933.1	96.06	3	3	3	123.42	109.95	1	1	2	2		61772
CAH2053280.1	119.36	12	12	4	368.75	0	3	3	6	1	Deamidation (NQ)	37172
CAH2053905.1	60.21	4	4	0	61.127		1	1	1	0		44596
CAH2053803.1	206.24	37	36	32	1588.1	582.22	11	2	26	26	Deamidation (NQ)	29487
CAH2073667.1	116.99	5	5	2	365.03	2371	4	3	6	2	Deamidation (NQ)	135252
CAH2053044.1	80.18	4	4	0	179.49		1	1	3	0		44480
CAH2077923.1	61.05	2	2	0	178.47		1	1	3	0		70604
CAH2036540.1	88.66	11	8	4	59.224	115.81	2	2	1	3		30482
CAH2033665.1	63.25	3	3	0	59.098		1	1	1	0		39543
CAH2033615.1	110.76	7	7	0	294.38		3	1	5	0		53542
CAH2067539.1	138.64	10	10	2	527.29		4	2	9	1		59831
CAH2077497.1	177.43	13	13	8	466.35	69.257	6	2	8	6	Carbamidomethylation	68109
CAH2046315.1	104	8	8	0	232.25		2	2	4	0		31448
CAH2052498.1	114.4	8	8	0	231.22		3	2	4	0	Carbamidomethylation	56924
CAH2059175.1	67.04	1	1	0	57.294		1	1	1	0		118864
CAH2055046.1	95.13	4	4	0	171.54		2	1	3	0		62195
CAH2059417.1	37.31	3	3	0	56.99		1	1	1	0		56189
CAH2064319.1	134.81	27	14	27	227.54	598.68	4	4	4	6		19576
CAH2047270.1	64.53	3	3	3	56.449	0	1	1	1	1		52141
CAH2044372.1	62.37	11	11	0	112.7		2	2	2	0		30260
CAH2063948.1	49.78	1	1	0	56.109		1	1	1	0		177054
CAH2060456.1	64.48	6	6	0	168.14		2	2	3	0		48461
CAH2035549.1	38.87	4	4	0	111.92		2	2	2	0		85116
CAH2063267.1	117.24	13	13	0	279.53		4	1	5	0	Carbamidomethylation	47289
CAH2064244.1	323.57	46	43	42	3688.8	1202.6	34	9	66	45	Carbamidomethylation; Oxidation (M); Deamidation (NQ)	89633
CAH2066802.1	64.27	7	7	7	55.688	58.625	1	1	1	1		22480
CAH2067018.1	53.34	2	2	0	165.96		1	1	3	0		53664
CAH2038373.1	111.47	4	2	4	55.203	152.27	2	2	1	3		64642
CAH2048067.1	82.48	8	8	0	218.91		3	3	4	0		64533
CAH2053482.1	179.36	24	24	2	710.47		10	5	13	1	Carbamidomethylation; Deamidation (NQ)	54047
CAH2080133.1	125.79	33	4	33	54.567	952.66	5	5	1	7		22351
CAH2044226.1	34.55	4	4	0	109		1	1	2	0		22679
CAH2044842.1	115.04	14	14	14	272.07	501.81	3	1	5	4		24788
CAH2055257.1	81.07	10	5	4	163.16	0	3	3	3	1	Oxidation (M); Deamidation (NQ)	47874
CAH2071312.1	130.09	11	11	0	433.74		4	4	8	0		45407
CAH2036492.1	64.51	5	5	0	324.45		1	1	6	0		41989
CAH2033758.1	101.81	7	4	3	107.79	86.741	2	2	2	1		43623
CAH2043558.1	69.41	6	3	6	53.792	100	3	3	1	3		63382
CAH2078089.1	208.15	19	19	4	698.57		9	2	13	3	Carbamidomethylation	76026
CAH2036744.1	201.84	20	20	15	640.65		8	2	12	11		55637
CAH2060747.1	95.75	10	10	0	264.34		3	3	5	0		51243
CAH2039396.1	52.85	4	4	0	105.67		1	1	2	0		29594
CAH2038515.1	131.42	7	7	0	475.38		5	5	9	0	Carbamidomethylation	107495
CAH2077854.1	72.25	3	3	0	210.23		2	2	4	0		76605
CAH2072826.1	46.72	9	9	0	156.68		2	2	3	0		39537
CAH2077008.1	63.61	5	5	0	104.28		1	1	2	0	Carbamidomethylation	38426
CAH2043167.1	31.09	1	1	0	52.044		1	1	1	0		80210
CAH2059405.1	91.25	11	11	3	208.13		3	2	4	1		43329
CAH2057871.1	49.91	3	3	0	102.55		1	1	2	0		40322
CAH2045886.1	114.39	26	26	17	255.59	116.68	3	3	5	3		20118
CAH2078750.1	67.19	5	5	0	50.648		1	1	1	0		33522
CAH2064786.1	130.65	37	37	13	454.3		5	1	9	2	Carbamidomethylation	17801
CAH2037485.1	216.65	14	11	14	655.69	3016.2	9	3	13	15	Carbamidomethylation; Deamidation (NQ)	84793
CAH2036295.1	215.24	35	35	22	1151.5		9	2	23	9	Carbamidomethylation; Oxidation (M)	45582
CAH2046619.1	235.09	31	31	26	1000.8	0	8	1	20	13	Carbamidomethylation; Oxidation (M); Deamidation (NQ)	43327
CAH2044395.1	115.81	9	9	6	249.65	997.69	5	3	5	6		57850
CAH2054452.1	191.46	15	14	6	547.86	389.08	8	7	11	5	Carbamidomethylation	81878
CAH2079890.1	57.89	3	3	0	49.798		1	1	1	0		59762
CAH2061441.1	239.49	37	37	26	1391.9	0	12	3	28	12	Carbamidomethylation; Oxidation (M)	49673
CAH2071627.1	170.6	16	4	16	49.28	1402.3	6	5	1	15	Carbamidomethylation	60472
CAH2074398.1	254.16	31	31	30	1771.5	1805.4	13	2	36	30	Carbamidomethylation; Oxidation (M); Deamidation (NQ)	44711
CAH2044224.1	112.31	27	27	6	487.1		4	1	10	1	Carbamidomethylation	19772
CAH2051637.1	63.98	5	5	0	97.371		2	2	2	0		53738
CAH2079947.1	72.85	19	11	19	96.828	363.85	2	2	2	3		14608
CAH2072683.1	118.85	5	5	0	193.59		4	3	4	0		109015
CAH2065400.1	38.53	5	5	0	48.384		1	1	1	0		22024
CAH2063601.1	69.96	1	1	0	96.639		1	1	2	0	Carbamidomethylation	117429
CAH2064868.1	118.94	8	2	8	48.261	509.17	4	4	1	5		65430
CAH2055297.1	135.5	14	10	8	239.51	84.9	4	4	5	2	Carbamidomethylation	41736
CAH2046273.1	203.25	44	36	44	574.59	848.98	9	4	12	14		26866
CAH2039112.1	105.84	13	13	2	382.75	0	4	4	8	1	Deamidation (NQ)	32330
CAH2051168.1	68.27	11	8	3	143.51	171.27	4	4	3	1	Carbamidomethylation	43907
CAH2055097.1	54.46	3	3	0	47.44		1	1	1	0		57516
CAH2060724.1	82.86	1	1	0	142.17		3	3	3	0		279399
CAH2053805.1	79.19	3	3	3	93.82	144.27	1	1	2	3	Carbamidomethylation	54830
CAH2079783.1	116.46	13	12	2	325.7	370.07	6	6	7	1		60068
CAH2035710.1	69.76	5	5	0	185.48		2	2	4	0		48591
CAH2039021.1	65.52	3	3	0	91.747		1	1	2	0		50478
CAH2072691.1	118.3	12	8	12	91.711	942.5	2	2	2	4	Carbamidomethylation	19285
CAH2058799.1	157.73	16	4	16	135.95	3780.1	5	5	3	10		45766
CAH2074349.1	198.44	28	25	3	399.13	69.379	8	3	9	1	Carbamidomethylation; Deamidation (NQ)	37663
CAH2079123.1	125.63	19	19	0	220.31		4	4	5	0		33855
CAH2046443.1	33.77	6	6	0	43.884		1	1	1	0		34885
CAH2074613.1	91.2	10	5	5	130.7	141.61	4	4	3	2		45508
CAH2036510.1	54.54	7	7	0	43.545		1	1	1	0		29003
CAH2054512.1	326.64	27	24	22	2469.8	2059.5	39	7	57	56	Carbamidomethylation; Oxidation (M)	192927
CAH2061299.1	58.85	7	4	5	129.9	0	4	3	3	3		81695
CAH2053228.1	201.91	19	13	19	1601.9	2253.8	6	3	37	53	Oxidation (M); Deamidation (NQ)	43787
CAH2035857.1	93.75	9	9	6	129.33	0	3	3	3	4	Carbamidomethylation	47848
CAH2038352.1	105.56	11	11	2	171.9		4	1	4	1		46751
CAH2057593.1	106.71	24	24	14	213.38	124.85	3	3	5	2	Carbamidomethylation	19253
CAH2033718.1	174.96	35	35	35	1703.7	1074	5	1	40	24	Deamidation (NQ)	17753
CAH2067171.1	102.49	5	2	3	42.239	0	3	3	1	2		80044
CAH2054086.1	191.09	24	24	17	463.26		6	1	11	5		34410
CAH2060146.1	47.88	11	7	4	83.908	157.7	2	2	2	1		25873
CAH2076138.1	143.88	10	10	2	291.75		5	3	7	2	Oxidation (M)	75201
CAH2034659.1	50.1	4	3	2	41.275	169.88	2	2	1	3	Carbamidomethylation	57268
CAH2033708.1	211.87	28	28	2	864.71		10	1	21	1	Carbamidomethylation; Deamidation (NQ)	53084
CAH2078916.1	45.85	2	1	1	82.18	0	2	2	2	1		100223
CAH2073980.1	157.91	35	28	16	205.21	366.57	5	4	5	4		27042
CAH2048347.1	47.51	3	3	0	41.031		1	1	1	0		68451
CAH2033465.1	39.75	6	3	3	40.871	60.72	2	2	1	1		37241
CAH2044232.1	181.54	36	36	12	489.79		8	2	12	5	Carbamidomethylation; Oxidation (M); Deamidation (NQ)	34231
CAH2058883.1	69.05	9	9	0	120.82		2	2	3	0		35213
CAH2054299.1	316.25	39	38	33	2454.3	713.75	30	6	61	40	Carbamidomethylation; Oxidation (M); Deamidation (NQ)	97720
CAH2033513.1	45.02	1	1	0	40.19		1	1	1	0		204861
CAH2053695.1	135.74	5	3	4	80.065	654.13	5	5	2	8	Deamidation (NQ)	121097
CAH2064335.1	109.35	2	2	0	158.32		2	2	4	0		143075
CAH2034693.1	145.88	9	7	1	315.63	293.73	5	4	8	1		92383
CAH2044809.1	87.09	6	6	0	78.447		2	1	2	0	Carbamidomethylation	59529
CAH2033853.1	53.33	2	2	2	117.38	0	1	1	3	2		85076
CAH2051281.1	171.2	14	14	11	312.92	240	7	2	8	6		59359
CAH2048302.1	244.91	34	34	5	1016.9		13	5	26	3	Carbamidomethylation; Oxidation (M); Deamidation (NQ)	53355
CAH2059605.1	61.42	3	3	0	78.102		1	1	2	0		47806
CAH2069571.1	67.85	8	8	0	77.778		1	1	2	0		22502
CAH2066818.1	75.42	4	4	0	116.53		2	2	3	0	Carbamidomethylation	75258
CAH2046571.1	37.12	2	2	1	194.17	0	2	2	5	2		76321
CAH2070509.1	64.26	4	4	4	77.639	0	1	1	2	1		33739
CAH2036402.1	109.11	17	17	0	232.89		2	2	6	0		22333
CAH2078504.1	92.65	3	3	0	116.14		2	1	3	0		101366
CAH2072786.1	56.19	2	2	0	38.687		1	1	1	0		59580
CAH2054598.1	53.8	7	7	0	114.87		1	1	3	0		26320
CAH2078836.1	100.3	9	9	3	75.905	133.32	3	3	2	1		37713
CAH2038643.1	84.74	25	25	0	74.32		2	2	2	0	Deamidation (NQ)	21634
CAH2067573.1	31.91	1	1	0	73.79		1	1	2	0		96945
CAH2043321.1	168.02	9	9	2	404.7		7	3	11	2	Deamidation (NQ)	89262
CAH2034059.1	192.43	14	14	13	1099.8	379.56	7	2	30	18	Carbamidomethylation; Oxidation (M)	59458
CAH2074313.1	143.15	11	7	6	256.61	155.34	5	5	7	3		72631
CAH2036561.1	214.95	17	16	6	618.48	0	13	5	17	5	Deamidation (NQ)	110290
CAH2044546.1	169.19	19	17	4	363.25	1692.5	7	6	10	2	Carbamidomethylation	60838
CAH2054600.1	128.74	18	12	8	253.66	0	4	4	7	2	Carbamidomethylation	41576
CAH2065526.1	59.63	1	1	0	71.911		2	2	2	0	Carbamidomethylation	193401
CAH2065536.1	53.05	6	6	0	35.756		1	1	1	0		29898
CAH2076921.1	113.69	6	6	3	178.72		4	1	5	2		72575
CAH2038758.1	122.7	14	12	2	213.52	0	7	5	6	1		75473
CAH2046332.1	174.87	15	15	13	352.68		6	2	10	8	Carbamidomethylation	42018
CAH2033999.1	41.24	1	1	0	35.182		1	1	1	0		205829
CAH2077682.1	182.4	11	9	3	351.55	0	7	2	10	3	Carbamidomethylation	91438
CAH2053774.1	83.46	5	3	2	105.16	477.04	2	2	3	1		61885
CAH2059571.1	70.17	3	3	0	69.949		1	1	2	0		42318
CAH2076302.1	53.1	4	4	4	69.848	42.506	1	1	2	1		36654
CAH2045761.1	70.87	7	7	7	68.713	177.34	2	1	2	2		33053
CAH2065542.1	79.87	3	3	3	68.016	137.85	1	1	2	2		59784
CAH2051275.1	151.52	15	11	15	264.83	1563	4	4	8	4		35919
CAH2073685.1	56.78	4	4	4	65.964	23.622	1	1	2	1		43645
CAH2076410.1	32.83	7	7	0	32.705		1	1	1	0		24409
CAH2069735.1	205.92	18	18	2	555.65		8	3	17	2	Carbamidomethylation	63367
CAH2053343.1	61.69	6	6	0	64.721		1	1	2	0		40483
CAH2067328.1	71.55	7	7	7	161.66	116.56	1	1	5	3	Deamidation (NQ)	22755
CAH2037157.1	134.08	13	13	5	258.41		5	1	8	4		47621
CAH2077087.1	103.94	11	8	3	64.039	104.34	3	3	2	1		41248
CAH2071989.1	98.77	4	2	4	31.913	191.02	2	2	1	2	Carbamidomethylation	90596
CAH2059808.1	187.47	9	2	9	127.59	748.03	9	9	4	15		148416
CAH2063662.1	223.22	21	18	12	472.85	32.563	12	3	15	10	Carbamidomethylation; Oxidation (M)	68900
CAH2054311.1	195.58	13	13	0	371.51		8	2	12	0	Carbamidomethylation; Deamidation (NQ)	85716
CAH2065656.1	54.57	7	7	0	30.827		1	1	1	0		25697
CAH2063671.1	234.43	23	18	18	460.61	155.7	13	3	15	20	Carbamidomethylation; Oxidation (M)	67296
CAH2073015.1	40.15	1	1	1	60.767	40.256	2	2	2	1		156693
CAH2079844.1	98.91	7	7	0	119.85		3	1	4	0		53156
CAH2063467.1	114.87	8	8	0	179.11		3	2	6	0		59210
CAH2064809.1	116.04	11	11	0	149.25		3	3	5	0		50348
CAH2065845.1	74.01	2	2	0	29.803		1	1	1	0		96903
CAH2055311.1	181.6	35	35	9	505.38		9	2	17	5	Carbamidomethylation; Oxidation (M)	40548
CAH2064879.1	60.61	10	6	4	58.549	103.43	2	2	2	2	Deamidation (NQ)	24712
CAH2046034.1	73.44	5	5	3	86.275	0	2	2	3	3	Carbamidomethylation	49408
CAH2066873.1	74.53	4	4	0	57.279		2	1	2	0		65194
CAH2058922.1	204.61	48	43	33	941.49		9	2	33	35	Carbamidomethylation; Oxidation (M); Deamidation (NQ)	23050
CAH2044298.1	113.35	7	7	0	85.54		2	2	3	0	Carbamidomethylation	64278
CAH2059830.1	204.21	55	48	54	335.29	74.058	7	1	12	11	Carbamidomethylation; Deamidation (NQ)	15232
CAH2051459.1	208.75	44	44	38	921.44	1144.8	9	3	33	32	Carbamidomethylation; Oxidation (M); Deamidation (NQ)	24088
CAH2069533.1	262.34	50	50	45	1184	290.08	11	1	43	44	Carbamidomethylation; Oxidation (M); Deamidation (NQ)	29790
CAH2066971.1	244.6	35	33	24	765.43		12	3	28	18	Carbamidomethylation; Oxidation (M)	47101
CAH2077363.1	178.98	10	9	5	355.12	192.07	8	3	13	7	Carbamidomethylation	106014
CAH2047375.1	265.66	35	33	22	1283	44.848	17	3	47	32	Carbamidomethylation; Oxidation (M); Deamidation (NQ)	61688
CAH2061087.1	348.35	60	45	56	4581.3	54033	32	2	176	304	Carbamidomethylation; Oxidation (M); Deamidation (NQ)	61251
CAH2066959.1	140.99	15	15	6	207.94		5	1	8	4		40767
CAH2080265.1	54.77	4	4	0	51.135		1	1	2	0	Deamidation (NQ)	46519
CAH2045790.1	113.28	5	5	3	76.268	81.216	2	2	3	2	Carbamidomethylation	64067
CAH2080110.1	170	22	19	17	175.63	282.6	5	2	7	10	Oxidation (M)	30449
CAH2038774.1	88.6	3	3	2	73.346	98.321	2	2	3	2		111072
CAH2076006.1	71.49	4	4	0	48.512		2	2	2	0		69181
CAH2058080.1	90.35	6	6	0	96.893		3	3	4	0		59864
CAH2043165.1	36.8	4	4	0	72.455		1	1	3	0	Oxidation (M)	31836
CAH2080164.1	72.42	9	9	0	47.488		2	2	2	0		27523
CAH2054776.1	128.72	21	17	8	94.335	0	4	4	4	3		26546
CAH2058887.1	61.72	4	4	0	22.64		1	1	1	0		69388
CAH2073914.1	84.44	3	3	0	67.216		3	3	3	0	Carbamidomethylation	122995
CAH2066066.1	81.54	6	6	0	65.725		3	1	3	0		78776
CAH2066807.1	94.64	6	6	3	108.88	65.63	3	3	5	2	Carbamidomethylation; Oxidation (M); Deamidation (NQ)	96057
CAH2033932.1	44.47	3	3	0	43.047		1	1	2	0		56883
CAH2075915.1	74.53	6	6	0	64.303		1	1	3	0		38482
CAH2069684.1	99.23	6	6	0	63.619		2	1	3	0		46114
CAH2045231.1	199.23	43	36	40	398.48	1466.2	8	3	19	27	Oxidation (M); Deamidation (NQ)	33730
CAH2039080.1	52.19	2	2	0	20.732		1	1	1	0		93735
CAH2077416.1	30.35	3	3	0	20.575		1	1	1	0		69112
CAH2078657.1	151.16	26	23	6	181.41	48.323	7	4	9	2	Deamidation (NQ)	40694
CAH2060997.1	73.66	6	6	2	120.42	0	3	3	6	2		60356
CAH2063219.1	82.19	10	10	10	39.997	0	2	1	2	3		28722
CAH2038839.1	130.97	4	3	1	79.515	0	4	2	4	3	Carbamidomethylation; Deamidation (NQ)	135453
CAH2046079.1	210.72	55	55	55	570.35	667.71	8	1	29	21	Oxidation (M); Deamidation (NQ)	21988
CAH2072751.1	118.26	10	5	6	58.522	1041.5	4	3	3	2	Carbamidomethylation	54371
CAH2033788.1	140.64	8	6	2	96.644	0	6	3	5	2	Deamidation (NQ)	97554
CAH2055177.1	226.22	20	20	8	402.25		11	4	21	5		84705
CAH2076240.1	59.4	1	1	0	37.966		1	1	2	0		105422
CAH2055367.1	70.91	4	4	0	37.683		1	1	2	0		47732
CAH2048094.1	119.9	12	12	0	56.045		3	1	3	0	Carbamidomethylation	32829
CAH2064794.1	226.05	21	21	9	390.74		13	3	21	7	Carbamidomethylation; Deamidation (NQ)	90639
CAH2052212.1	225.28	16	14	5	390.17	730.37	11	5	21	5	Carbamidomethylation; Oxidation (M)	109249
CAH2066246.1	65.89	4	4	0	36.755		1	1	2	0		37205
CAH2055137.1	271.7	58	58	56	1028.4	0	13	1	56	35	Oxidation (M); Deamidation (NQ)	31744
CAH2055037.1	72.17	6	6	6	54.159	0	1	1	3	1		35137
CAH2053226.1	88.18	5	5	5	305.31	569.43	2	1	17	25	Oxidation (M); Deamidation (NQ)	43967
CAH2078267.1	103.6	8	8	4	51.502	38.294	2	2	3	2		29667
CAH2044750.1	146.16	34	34	34	153.57	202.21	3	1	9	7	Oxidation (M)	12018
CAH2058587.1	160.46	9	9	0	202.45		7	7	12	0		112435
CAH2067818.1	72.72	17	17	0	67.283		1	1	4	0		11344
CAH2054778.1	224.91	18	18	16	232.52		8	1	14	10	Carbamidomethylation; Oxidation (M)	65760
CAH2037437.1	210.47	57	50	42	231.97		8	2	14	8	Carbamidomethylation; Deamidation (NQ)	14891
CAH2069763.1	259.93	24	24	2	674.42		22	6	43	2	Carbamidomethylation; Oxidation (M); Deamidation (NQ)	153750
CAH2058837.1	84.44	3	3	1	71.488	0	2	2	5	2		95059
CAH2038462.1	189.59	44	15	39	67.973	177.01	8	4	5	11	Carbamidomethylation	24210
CAH2075814.1	237.36	34	34	14	289.92		11	2	22	10	Carbamidomethylation	50361
CAH2046226.1	85.02	7	5	2	38.713	164.73	4	4	3	1	Deamidation (NQ)	91247
CAH2038320.1	149.18	8	5	3	140.28	713.59	7	4	11	3	Carbamidomethylation; Oxidation (M); Deamidation (NQ)	161484
CAH2038936.1	76.8	3	3	0	12.416		1	1	1	0		56382
CAH2077962.1	145.32	22	12	22	49.588	0	4	1	4	7	Carbamidomethylation; Deamidation (NQ)	33030
CAH2036416.1	68.99	5	5	0	36.799		2	2	3	0		53730
CAH2078424.1	291.76	23	22	20	470.73		27	1	39	38	Carbamidomethylation; Deamidation (NQ)	140938
CAH2064387.1	116.1	8	2	8	48.222	357.87	4	4	4	6	Carbamidomethylation; Deamidation (NQ)	68386
CAH2080529.1	177.75	30	25	30	464.87	7706.8	6	2	39	25	Carbamidomethylation; Deamidation (NQ)	24891
CAH2066064.1	66.62	3	3	0	22.596		1	1	2	0		74402
CAH2077939.1	231.87	17	17	14	402.03		13	1	36	25	Oxidation (M); Deamidation (NQ)	69594
CAH2067354.1	87.49	3	2	3	43.094	253.67	2	2	4	4		69812
CAH2044450.1	128.36	13	6	9	84.855	10362	6	3	8	13	Carbamidomethylation; Deamidation (NQ)	53362
CAH2063928.1	34.26	5	5	0	30.926		1	1	3	0	Deamidation (NQ)	32773
CAH2059050.1	171.77	18	18	10	138.55		8	1	14	7	Carbamidomethylation	59227
CAH2043533.1	37.78	2	2	0	19.701		2	2	2	0		189869
CAH2061586.1	152.27	35	35	35	71.03	147.46	3	1	8	8	Oxidation (M)	11909
CAH2074317.1	164.83	27	27	21	96.84		5	1	12	8		24065
CAH2063628.1	175.5	15	12	5	69.091	306.73	6	2	9	3		56078
CAH2037932.1	271.25	58	58	47	418.31		13	1	56	32	Oxidation (M); Deamidation (NQ)	31805
CAH2079294.1	166.48	13	7	10	41.277	1129.4	5	5	6	5		71022
CAH2068019.1	214.05	19	18	2	99.581	157.29	11	2	15	3	Carbamidomethylation; Deamidation (NQ)	90948
CAH2055290.1	158.95	19	19	12	80.598		5	1	13	13	Oxidation (M); Deamidation (NQ)	29533
CAH2058882.1	250.5	22	22	2	234.37		19	3	39	2	Carbamidomethylation; Oxidation (M); Deamidation (NQ)	142041
CAH2058012.1	141.78	14	11	4	44.615	27.615	6	2	8	2	Carbamidomethylation	55510
CAH2061253.1	210.3	34	34	26	190.28		6	1	35	26	Carbamidomethylation; Oxidation (M); Deamidation (NQ)	29183
CAH2077867.1	235.73	34	34	26	193.35		13	1	39	25	Carbamidomethylation; Oxidation (M); Deamidation (NQ)	39288
CAH2054286.1	117.66	16	16	16	24.297	88.497	3	2	5	7	Carbamidomethylation	24767
CAH2064445.1	178.61	50	38	12	113.81	2838.6	10	4	25	3	Carbamidomethylation; Deamidation (NQ)	35073
CAH2077413.1	215.11	23	23	4	74.72		10	2	18	3	Carbamidomethylation	61055
CAH2073497.1	90.75	10	10	0	20.054		2	1	5	0		33931
CAH2053980.1	190.95	30	26	26	95.364		8	1	31	35	Carbamidomethylation; Oxidation (M); Deamidation (NQ)	29337
CAH2064269.1	184.49	22	22	12	35.973	123.06	9	2	16	9	Carbamidomethylation	57476
CAH2079258.1	376.53	72	68	71	393.18	99.774	37	1	292	440	Carbamidomethylation; Oxidation (M); Deamidation (NQ)	50293
CAH2054025.1	116.13	6	0	6		130940	3	3	0	5	Carbamidomethylation	82652
CAH2047991.1	35.18	2	0	2		32001	1	1	0	3		60189
CAH2072464.1	58.37	10	5	4	0	2171.4	2	2	1	1	Deamidation (NQ)	26118
CAH2072531.1	60.25	7	3	4	0	1503.7	2	2	1	1	Oxidation (M)	56276
CAH2060191.1	82.4	3	1	1	0	929.92	2	2	2	1		90274
CAH2067415.1	59.76	4	0	4		1984.9	2	2	0	3		62639
CAH2047867.1	29.37	2	1	2	0	1555	2	2	3	3	Deamidation (NQ)	128573
CAH2046807.1	51.93	6	3	3	0	482.61	2	2	1	1	Carbamidomethylation	52833
CAH2079659.1	97.25	14	0	14		928.35	2	2	0	2		19101
CAH2079064.1	200.67	19	0	19		4493.1	7	5	0	10	Oxidation (M)	49294
CAH2046160.1	59.38	8	0	8		1281.4	2	2	0	3		30837
CAH2071987.1	85.51	14	4	10		1102.4	3	2	1	3		29520
CAH2059287.1	32.41	1	0	1		1038.4	2	2	0	3	Deamidation (NQ)	205882
CAH2039022.1	94.17	11	0	11		690.92	2	2	0	2		30689
CAH2063078.1	130.63	13	10	11		2058.4	5	2	7	6	Carbamidomethylation; Oxidation (M); Deamidation (NQ)	36030
CAH2067860.1	78.07	3	0	3		957.27	2	2	0	3		76814
CAH2063209.1	36.02	3	1	2	0	317.98	2	2	1	1	Oxidation (M)	70774
CAH2054586.1	92.74	6	0	6		2222.2	4	4	0	7		78912
CAH2077824.1	31.77	1	0	1		314.71	1	1	0	1	Deamidation (NQ)	288195
CAH2044270.1	125.77	9	0	9		618.91	2	2	0	2		34654
CAH2044453.1	116.51	9	0	9		1227.4	3	3	0	4		42873
CAH2058762.1	110.21	9	0	9		1185.1	3	3	0	4		40742
CAH2067366.1	34.64	2	0	2		279.51	1	1	0	1	Carbamidomethylation	72862
CAH2072109.1	90.63	10	6	3	0	272.42	3	2	3	1	Carbamidomethylation	48339
CAH2038550.1	92.68	11	7	4	0	267.29	2	2	2	1		32063
CAH2044536.1	168.59	12	4	12	0	1485.8	6	5	3	6		76875
CAH2067226.1	35.4	1	0	1		247.02	1	1	0	1		118889
CAH2077979.1	44.33	2	0	2		232.76	1	1	0	1		80963
CAH2047931.1	31.62	3	0	3		227.38	1	1	0	1		34977
CAH2077350.1	60.13	2	0	2		224.55	1	1	0	1		66258
CAH2072150.1	61.59	2	0	2		220.84	1	1	0	1	Carbamidomethylation	128500
CAH2054508.1	198	22	15	22		3905.9	8	2	21	18	Carbamidomethylation; Oxidation (M); Deamidation (NQ)	41700
CAH2069919.1	90.7	14	4	10		602.58	3	2	2	3	Carbamidomethylation	23198
CAH2046499.1	184.7	10	0	10		1786	6	6	0	9		46649
CAH2062658.1	44.86	2	0	2		189.85	1	1	0	1		43821
CAH2078409.1	105.84	11	0	11		745.71	2	2	0	4		29869
CAH2038744.1	154.08	21	0	21		1289.5	6	6	0	7		36084
CAH2038753.1	103.73	12	0	12		658.41	3	3	0	4		35227
CAH2067509.1	41.57	3	0	3		321.74	1	1	0	2		36551
CAH2074270.1	113.97	11	0	11		958.03	3	3	0	6		29835
CAH2039086.1	81.85	25	0	25		476.91	3	3	0	3		24745
CAH2079883.1	66.75	6	0	6		311.69	1	1	0	2		27388
CAH2053379.1	35.39	1	0	1		155.8	1	1	0	1		105462
CAH2036739.1	60.92	3	0	3		152.99	1	1	0	1		33137
CAH2036195.1	105.09	12	0	12		740.6	3	3	0	5		35756
CAH2058405.1	56.34	6	0	6		296.13	1	1	0	2		16976
CAH2038677.1	123.31	18	0	18		852.41	4	4	0	6	Deamidation (NQ)	38272
CAH2043026.1	53.57	9	0	9		141.45	1	1	0	1		13426
CAH2077667.1	48.97	4	0	4		551.99	3	3	0	4		81637
CAH2073060.1	125.5	4	2	4	0	272.42	2	2	1	2		76903
CAH2058213.1	73.14	8	0	8		133.8	1	1	0	1		22053
CAH2072893.1	46.56	2	0	2		266.48	1	1	0	2		59246
CAH2053787.1	39.59	12	0	12		132.48	1	1	0	1		21073
CAH2069090.1	87.03	12	0	12		263.43	2	2	0	2		25783
CAH2079545.1	54.37	7	0	7		262.11	2	2	0	2		33632
CAH2079599.1	68.19	2	1	1	0	130.12	3	3	2	1	Deamidation (NQ)	202066
CAH2058598.1	87.17	2	0	2		243.05	2	2	0	2		185685
CAH2061175.1	47.45	6	0	6		241.57	1	1	0	2		20256
CAH2036508.1	63.26	8	0	8		240.86	1	1	0	2		18100
CAH2043949.1	40.94	3	0	3		120.38	1	1	0	1		52503
CAH2062943.1	72.19	5	0	5		239.02	1	1	0	2		38218
CAH2037828.1	67.61	5	5	5	0	237.01	1	1	2	2		21687
CAH2033399.1	66.88	4	0	4		236.47	2	2	0	2		59190
CAH2034058.1	107.74	33	0	33		590.47	5	5	0	5	Carbamidomethylation	22277
CAH2079063.1	127.7	8	0	8		576.95	3	1	0	5	Oxidation (M)	55222
CAH2079283.1	54.69	12	0	12		230.47	1	1	0	2		17091
CAH2079323.1	111.66	7	0	7		345.54	2	2	0	3		34089
CAH2058559.1	165.49	34	28	30	0	2065.1	5	2	6	18	Carbamidomethylation	26933
CAH2067792.1	44.21	3	0	3		110.15	1	1	0	1		38486
CAH2070718.1	64.7	6	3	3	0	109.98	2	2	3	1		39628
CAH2036181.1	103.12	7	0	7		324.95	2	2	0	3	Deamidation (NQ)	43854
CAH2043389.1	53.62	3	0	3		104.84	1	1	0	1		39985
CAH2055344.1	46.87	7	0	7		207.43	2	2	0	2		41537
CAH2054688.1	94.17	4	0	4		306.27	2	2	0	3		67490
CAH2060172.1	88.77	3	1	3		398.3	3	2	2	4		106253
CAH2070235.1	62.89	2	0	2		97.158	1	1	0	1	Carbamidomethylation	82618
CAH2053704.1	52.77	1	0	1		287.8	1	1	0	3		83943
CAH2051073.1	68.76	2	0	2		287.69	1	1	0	3		59364
CAH2045041.1	60.37	3	0	3		95.111	1	1	0	1		61366
CAH2036088.1	134.82	4	1	4	0	566.8	5	4	4	6	Carbamidomethylation	169674
CAH2036841.1	58.23	3	0	3		93.96	1	1	0	1		48001
CAH2057698.1	136.1	15	5	15	0	372.22	3	3	1	4		26552
CAH2038676.1	107.53	9	0	9		371.6	2	2	0	4		30570
CAH2057227.1	87.2	12	7	5		184.54	2	1	6	2		17870
CAH2064153.1	44.88	3	0	3		91.525	1	1	0	1		45920
CAH2034895.1	100.19	11	0	11		271.83	2	2	0	3		32456
CAH2035889.1	69.13	3	0	3		177.4	1	1	0	2		52337
CAH2063615.1	74.74	9	0	9		265.61	3	3	0	3		35543
CAH2071882.1	45.29	11	0	11		172.36	1	1	0	2		10897
CAH2033597.1	72.28	3	0	3		172.06	1	1	0	2		43572
CAH2039003.1	55.16	7	0	7		170.07	2	2	0	2		42710
CAH2037756.1	136.46	24	15	20	0	504.02	5	2	7	6	Carbamidomethylation	24910
CAH2072256.1	81.04	3	1	3		250.75	2	1	1	3		88897
CAH2073030.1	57.28	6	0	6		160.23	2	2	0	2		50124
CAH2054162.1	77.2	3	2	2	0	80.109	2	2	2	1		102636
CAH2035330.1	55.54	1	0	1		79.824	1	1	0	1		174669
CAH2039160.1	60.63	5	0	5		78.983	1	1	0	1		32946
CAH2037075.1	61.67	2	0	2		153.55	1	1	0	2		80468
CAH2077054.1	57.5	3	0	3		225.69	1	1	0	3		37190
CAH2059061.1	47.44	3	0	3		74.487	1	1	0	1		59376
CAH2069628.1	96.77	13	0	13		222.85	2	2	0	3	Carbamidomethylation	25461
CAH2067907.1	92.72	3	0	3		148.55	2	2	0	2		114251
CAH2055158.1	87.18	8	0	8		148.17	1	1	0	2		20584
CAH2069566.1	64.51	10	4	7	0	140.35	3	3	1	2		27875
CAH2064790.1	106.57	6	2	4		206.4	3	2	3	3		82768
CAH2064361.1	65.89	6	0	6		133.53	1	1	0	2		21069
CAH2068014.1	175.32	10	9	8		512.76	8	1	7	8	Carbamidomethylation	105969
CAH2055408.1	107.79	9	0	9		189.77	3	3	0	3		56060
CAH2034340.1	65.4	9	0	9		189.46	2	2	0	3		26193
CAH2077503.1	37.62	1	0	1		63.027	1	1	0	1		104613
CAH2055239.1	75.89	1	1	1		124.87	2	1	1	2		198682
CAH2058282.1	58.3	5	3	4	0	185.06	3	3	1	3	Oxidation (M)	57774
CAH2072175.1	107.67	14	0	14		184.84	2	2	0	3		25253
CAH2054720.1	51.02	3	0	3		180.31	1	1	0	3		42016
CAH2047927.1	70.17	7	0	7		115.61	2	2	0	2		43564
CAH2080634.1	71.17	3	0	3		112.54	1	1	0	2		68663
CAH2077017.1	40.04	1	0	1		54.998	1	1	0	1		95400
CAH2036588.1	67.97	2	0	2		108.32	1	1	0	2	Carbamidomethylation	85677
CAH2036206.1	64.32	4	0	4		160.23	3	3	0	3	Deamidation (NQ)	131577
CAH2038759.1	103.22	19	9	19		210.62	2	1	1	4		16404
CAH2063934.1	40.73	13	0	13		104.37	2	2	0	2		24287
CAH2065458.1	73.72	4	0	4		207.28	1	1	0	4		35824
CAH2038510.1	81.94	6	0	6		103.55	1	1	0	2		33730
CAH2039276.1	69.79	9	0	9		154.11	2	2	0	3	Carbamidomethylation	35722
CAH2060692.1	88.59	4	2	4	0	153.02	2	2	1	3		59739
CAH2074354.1	41.84	1	0	1		50.609	1	1	0	1		151045
CAH2053666.1	90.82	5	0	5		202	2	2	0	4		48630
CAH2069075.1	148.37	23	16	22		699.81	4	1	6	14	Carbamidomethylation	21170
CAH2078347.1	41.13	1	0	1		49.681	1	1	0	1		133146
CAH2057921.1	53.8	3	0	3		47.45	1	1	0	1		39601
CAH2053225.1	85.47	12	4	12	0	1216.4	3	2	19	26	Oxidation (M); Deamidation (NQ)	28833
CAH2035063.1	54.57	4	0	4		92.605	2	2	0	2		85693
CAH2051549.1	34.08	1	0	1		45.458	1	1	0	1		114473
CAH2035557.1	121.12	11	0	11		270.45	4	4	0	6		56876
CAH2055384.1	136.99	10	10	10	0	211.99	3	1	3	5		45743
CAH2055043.1	134.59	33	5	33		278.28	4	3	1	7		19002
CAH2051343.1	124.12	6	1	6		158.34	3	2	1	4		80539
CAH2057772.1	132.68	14	10	14		187.27	3	1	6	5		30584
CAH2072757.1	31.44	3	0	3		36.997	1	1	0	1		68124
CAH2036489.1	92.79	5	5	5	0	73.014	2	1	4	2	Deamidation (NQ)	60575
CAH2053119.1	50	6	0	6		108.69	1	1	0	3		23304
CAH2034190.1	81.8	9	0	9		106.15	2	2	0	3		29293
CAH2073499.1	51.22	3	0	3		67.771	1	1	0	2		45558
CAH2080097.1	49.94	3	3	3	0	66.197	1	1	1	2		64605
CAH2080066.1	57.39	4	0	4		128.56	1	1	0	4		42702
CAH2053995.1	52.09	8	0	8		29.549	1	1	0	1		21005
CAH2070226.1	142.32	24	7	24		157.33	4	1	1	6	Carbamidomethylation; Deamidation (NQ)	26322
CAH2044383.1	43.04	2	0	2		51.073	1	1	0	2		59954
CAH2063555.1	67.72	8	2	8		97.972	3	2	1	4		46745
CAH2076797.1	133.94	9	0	9		117.48	3	2	0	5		48164
CAH2060438.1	41.5	23	0	23		65.627	2	2	0	3		12836
CAH2064101.1	129.76	21	5	21		101.65	4	2	1	5		23345
CAH2075787.1	36.77	7	0	7		60.826	3	3	0	3		46099
CAH2047258.1	146.01	10	8	3		53.632	5	1	7	3	Carbamidomethylation; Deamidation (NQ)	56710
CAH2069456.1	163.68	33	15	33		187.05	7	1	5	11	Carbamidomethylation	23824
CAH2060482.1	46.96	5	0	5		50.087	1	1	0	3		23256
CAH2074189.1	45.2	8	8	3	0	45.628	2	2	2	4	Carbamidomethylation; Deamidation (NQ)	39805
CAH2072561.1	75.63	4	1	4		33.951	3	2	1	3		65980
CAH2072169.1	174.48	27	21	20		96.112	4	1	9	14	Carbamidomethylation; Oxidation (M)	23874
CAH2061095.1	250.86	18	16	18		590.55	12	1	72	107	Carbamidomethylation; Oxidation (M); Deamidation (NQ)	60980
CAH2061085.1	345.78	59	42	58		1068.1	32	1	178	294	Carbamidomethylation; Oxidation (M); Deamidation (NQ)	61259
CAH2061091.1	306.07	37	30	37		36.973	21	2	102	151	Carbamidomethylation; Oxidation (M); Deamidation (NQ)	65635
|TRYP_PIG	229.97	51	43	51	458890	830780	8	8	114	159	Carbamidomethylation; Oxidation (M); Deamidation (NQ)	24409
